# Supplementary material for: Cell envelope and stress-responsive pathways underlie an evolved oleaginous Rhodotorula toruloides strain multi-stress tolerance
Source: Biotechnol Biofuels Bioprod. 2024 May 28;17:71. doi: 10.1186/s13068-024-02518-0 (PMC11134681; doi:10.1186/s13068-024-02518-0)
Supplement: Supplementary file 2 — Additional file 2: IST536 MM15 gene missense and non-sense variants. [file 13068_2024_2518_MOESM2_ESM.xlsx]

## Sheet: Additional File 1
Additional File 2 - IST536 MM15 gene missense and non-sense variants
Effect	Variant impact	ORF (IST536)	Coding sequence variation	Protein sequence variation	R. toruloides NP11 Orthologue	S. cerevisiae Orthologue
frameshift_variant	HIGH	IST_000064	c.773delG	Arg258fs	RHTO_02640
frameshift_variant	HIGH	IST_000158	c.1053_1054insC	Ile352fs	RHTO_05614
stop_gained	HIGH	IST_000170	c.184G>T	Glu62*		MRPS8
stop_gained	HIGH	IST_000677	c.537C>A	Cys179*	RHTO_07131	CTF4
stop_gained	HIGH	IST_000759	c.1863G>A	Trp621*	RHTO_07218	MAE1
stop_gained	HIGH	IST_001332	c.259C>T	Gln87*	RHTO_08033	YOP1
stop_gained	HIGH	IST_002034	c.153G>A	Trp51*	RHTO_03320
stop_gained	HIGH	IST_002059	c.1702G>T	Gly568*	RHTO_06176
stop_gained	HIGH	IST_002290	c.467_468delCAinsAG	Ser156*	RHTO_01455
stop_gained	HIGH	IST_002612	c.19G>T	Glu7*	RHTO_08117	CUL3
stop_gained	HIGH	IST_003075	c.1237G>T	Glu413*	RHTO_02545
stop_gained	HIGH	IST_003296	c.1470_1471delCCinsGG	TyrLeu490*	RHTO_06046
stop_gained	HIGH	IST_003508	c.1019C>G	Ser340*	RHTO_01555
stop_gained	HIGH	IST_003736	c.4435C>T	Gln1479*	RHTO_04381	CDC25
stop_gained	HIGH	IST_003745	c.1921G>T	Glu641*	RHTO_06630	BCH1
stop_gained	HIGH	IST_004030	c.3103C>T	Arg1035*	RHTO_01057	ARO1
frameshift_variant	HIGH	IST_004902	c.48dupC	Asn17fs	RHTO_00954
frameshift_variant	HIGH	IST_004946	c.327_328insT	Thr110fs	RHTO_00997
stop_gained	HIGH	IST_005150	c.718G>T	Glu240*	RHTO_06819	ARG81
stop_gained	HIGH	IST_005183	c.894G>A	Trp298*	RHTO_06781
stop_gained	HIGH	IST_005305	c.2710G>T	Gly904*	RHTO_04712	SSL2
stop_gained	HIGH	IST_005337	c.217G>T	Glu73*		YML131W
stop_gained	HIGH	IST_005740	c.1253_1254delACinsGA	Tyr418*	RHTO_05775
stop_gained	HIGH	IST_005810	c.325G>T	Glu109*	RHTO_01308
stop_gained	HIGH	IST_006116	c.127G>T	Glu43*	RHTO_06464
frameshift_variant	HIGH	IST_006303	c.402_403insTC	Ala135fs	RHTO_01891
stop_gained	HIGH	IST_006515	c.342T>G	Tyr114*	RHTO_06398	DIE2
stop_gained	HIGH	IST_006618	c.340C>T	Gln114*	RHTO_03941
stop_gained	HIGH	IST_006628	c.275G>A	Trp92*	RHTO_03929
stop_gained	HIGH	IST_007414	c.1061_1063delGTCinsACT	ArgArg354*	RHTO_03980
missense_variant	MODERATE	IST_000003	c.100T>A	Ser34Thr	RHTO_02570
missense_variant	MODERATE	IST_000020	c.393G>T	Arg131Ser	RHTO_02590	ERG9
missense_variant	MODERATE	IST_000021	c.295A>C	Asn99His	RHTO_02591	PRS2
missense_variant	MODERATE	IST_000036	c.233C>T	Ala78Val	RHTO_02607
missense_variant	MODERATE	IST_000042	c.1170G>C	Met390Ile	RHTO_02613
missense_variant	MODERATE	IST_000042	c.126_127delTGinsAA	Val43Ile	RHTO_02613
missense_variant	MODERATE	IST_000046	c.697A>C	Ile233Leu	RHTO_02617	FIG4
missense_variant	MODERATE	IST_000054	c.2444A>C	Glu815Ala	RHTO_02625
missense_variant	MODERATE	IST_000057	c.1376T>G	Ile459Ser	RHTO_02628	PYC2
missense_variant	MODERATE	IST_000058	c.925G>A	Val309Ile	RHTO_02629	DCR2
missense_variant	MODERATE	IST_000058	c.1704G>C	Glu568Asp	RHTO_02629	DCR2
missense_variant	MODERATE	IST_000058	c.2323A>C	Thr775Pro	RHTO_02629	DCR2
missense_variant	MODERATE	IST_000064	c.980T>G	Val327Gly	RHTO_02640
missense_variant	MODERATE	IST_000064	c.771C>G	Phe257Leu	RHTO_02640
missense_variant	MODERATE	IST_000064	c.767A>T	His256Leu	RHTO_02640
missense_variant	MODERATE	IST_000064	c.762_763delGAinsAC	Ser255Arg	RHTO_02640
missense_variant	MODERATE	IST_000064	c.507_509delAGTinsGAC	Val170Thr	RHTO_02640
missense_variant	MODERATE	IST_000064	c.489_490delTGinsGC	Glu164Gln	RHTO_02640
missense_variant	MODERATE	IST_000064	c.46G>A	Ala16Thr	RHTO_02640
missense_variant	MODERATE	IST_000076	c.1910_1911delAGinsGA	Gln637Arg	RHTO_02655	BUD4
missense_variant	MODERATE	IST_000076	c.2090G>A	Arg697His	RHTO_02655	BUD4
missense_variant	MODERATE	IST_000080	c.600C>A	Asn200Lys	RHTO_02659	DAL80
missense_variant	MODERATE	IST_000085	c.572G>T	Arg191Leu	RHTO_02664
missense_variant	MODERATE	IST_000085	c.1004G>A	Ser335Asn	RHTO_02664
missense_variant	MODERATE	IST_000095	c.1454C>G	Ser485Trp	RHTO_05542
missense_variant	MODERATE	IST_000095	c.1432A>T	Ile478Phe	RHTO_05542
missense_variant	MODERATE	IST_000095	c.107A>G	Gln36Arg	RHTO_05542
missense_variant	MODERATE	IST_000105	c.4370T>G	Ile1457Ser	RHTO_05553	BSD2
missense_variant	MODERATE	IST_000110	c.2860A>C	Ile954Leu	RHTO_05559	HRD3
missense_variant	MODERATE	IST_000110	c.134A>G	Asp45Gly	RHTO_05559	HRD3
missense_variant	MODERATE	IST_000110	c.127C>T	Pro43Ser	RHTO_05559	HRD3
missense_variant	MODERATE	IST_000110	c.122A>C	Asn41Thr	RHTO_05559	HRD3
missense_variant	MODERATE	IST_000117	c.146C>T	Thr49Met	RHTO_05566	UIP5
missense_variant	MODERATE	IST_000123	c.1688A>T	Asp563Val	RHTO_05573	PUS5
missense_variant	MODERATE	IST_000125	c.344A>C	Lys115Thr	RHTO_05576
missense_variant	MODERATE	IST_000126	c.3824A>G	His1275Arg	RHTO_05578
missense_variant	MODERATE	IST_000126	c.3817G>C	Glu1273Gln	RHTO_05578
missense_variant	MODERATE	IST_000126	c.3779_3780delCAinsTG	Pro1260Leu	RHTO_05578
missense_variant	MODERATE	IST_000126	c.3770C>A	Pro1257His	RHTO_05578
missense_variant	MODERATE	IST_000128	c.2640G>C	Gln880His	RHTO_05580
missense_variant	MODERATE	IST_000130	c.1319T>A	Ile440Asn	RHTO_05582
missense_variant	MODERATE	IST_000130	c.1336G>T	Gly446Cys	RHTO_05582
missense_variant	MODERATE	IST_000131	c.1366G>A	Val456Ile	RHTO_05583	EAF1
missense_variant	MODERATE	IST_000132	c.2710T>C	Ser904Pro	RHTO_05584
missense_variant	MODERATE	IST_000132	c.1016_1017delCCinsTG	Ala339Val	RHTO_05584
missense_variant	MODERATE	IST_000141	c.1891G>A	Val631Ile	RHTO_05595	MEC1
missense_variant	MODERATE	IST_000141	c.599A>G	Lys200Arg	RHTO_05595	MEC1
missense_variant	MODERATE	IST_000147	c.631A>C	Asn211His	RHTO_05602	HOM6
missense_variant	MODERATE	IST_000151	c.530G>A	Ser177Asn	RHTO_05606
missense_variant	MODERATE	IST_000151	c.535_536delCAinsTT	Gln179Leu	RHTO_05606
missense_variant	MODERATE	IST_000151	c.555G>C	Leu185Phe	RHTO_05606
missense_variant	MODERATE	IST_000158	c.67G>A	Ala23Thr	RHTO_05614
missense_variant	MODERATE	IST_000166	c.143A>C	Lys48Thr	RHTO_04477
missense_variant	MODERATE	IST_000166	c.5317T>G	Trp1773Gly	RHTO_04477
missense_variant	MODERATE	IST_000168	c.3430G>A	Ala1144Thr	RHTO_04479	FAR11
missense_variant	MODERATE	IST_000174	c.202G>C	Val68Leu	RHTO_04485	ALK1
missense_variant	MODERATE	IST_000181	c.1648T>C	Ser550Pro	RHTO_04492
missense_variant	MODERATE	IST_000184	c.201C>A	Asn67Lys	RHTO_04495
missense_variant	MODERATE	IST_000184	c.199A>C	Asn67His	RHTO_04495
missense_variant	MODERATE	IST_000190	c.3241A>C	Ile1081Leu	RHTO_04502	NUP192
missense_variant	MODERATE	IST_000192	c.1093A>C	Lys365Gln	RHTO_04505	SMC4
missense_variant	MODERATE	IST_000192	c.1099G>C	Ala367Pro	RHTO_04505	SMC4
missense_variant	MODERATE	IST_000201	c.466G>A	Asp156Asn	RHTO_04514
missense_variant	MODERATE	IST_000205	c.1045T>A	Ser349Thr	RHTO_04518	SFP1
missense_variant	MODERATE	IST_000206	c.1082T>G	Leu361Arg	RHTO_04519	CDC12
missense_variant	MODERATE	IST_000206	c.1094A>C	Gln365Pro	RHTO_04519	CDC12
missense_variant	MODERATE	IST_000209	c.455_456delTGinsCC	Leu152Ser	RHTO_04522	ROX1
missense_variant	MODERATE	IST_000210	c.352A>G	Thr118Ala	RHTO_04523	KIN2
missense_variant	MODERATE	IST_000210	c.356T>C	Val119Ala	RHTO_04523	KIN2
missense_variant	MODERATE	IST_000210	c.361_362delACinsGT	Thr121Val	RHTO_04523	KIN2
missense_variant	MODERATE	IST_000210	c.367G>A	Ala123Thr	RHTO_04523	KIN2
missense_variant	MODERATE	IST_000231	c.2702A>C	Lys901Thr	RHTO_04548
missense_variant	MODERATE	IST_000264	c.1097T>A	Leu366His	RHTO_00363	YOS9
missense_variant	MODERATE	IST_000367	c.797A>C	Glu266Ala	RHTO_00231
missense_variant	MODERATE	IST_000373	c.362G>T	Arg121Leu	RHTO_00224	PIM1
missense_variant	MODERATE	IST_000402	c.1815A>C	Glu605Asp	RHTO_00173
missense_variant	MODERATE	IST_000413	c.1447T>G	Phe483Val	RHTO_00161
missense_variant	MODERATE	IST_000443	c.323A>T	Glu108Val	RHTO_00138	SRO77
missense_variant	MODERATE	IST_000469	c.58G>C	Val20Leu	RHTO_07362
missense_variant	MODERATE	IST_000476	c.1555A>T	Ser519Cys	RHTO_07369	NOP4
missense_variant	MODERATE	IST_000476	c.1530G>T	Glu510Asp	RHTO_07369	NOP4
missense_variant	MODERATE	IST_000476	c.1520A>T	Glu507Val	RHTO_07369	NOP4
missense_variant	MODERATE	IST_000507	c.116G>A	Arg39His		DCD1
missense_variant	MODERATE	IST_000527	c.1561T>G	Trp521Gly	RHTO_00257	SAK1
missense_variant	MODERATE	IST_000528	c.1738T>G	Ser580Ala
missense_variant	MODERATE	IST_000528	c.1745T>A	Leu582His
missense_variant	MODERATE	IST_000528	c.1768C>A	Pro590Thr
missense_variant	MODERATE	IST_000558	c.54T>G	Asp18Glu		GCD7
missense_variant	MODERATE	IST_000558	c.44A>C	Lys15Thr		GCD7
missense_variant	MODERATE	IST_000574	c.208T>G	Trp70Gly	RHTO_00316
missense_variant	MODERATE	IST_000596	c.970T>A	Phe324Ile	RHTO_00355	HSL7
missense_variant	MODERATE	IST_000628	c.2422A>G	Ile808Val	RHTO_07073
missense_variant	MODERATE	IST_000628	c.1404_1405delGGinsAC	Glu469Gln	RHTO_07073
missense_variant	MODERATE	IST_000632	c.691G>T	Val231Phe	RHTO_07079
missense_variant	MODERATE	IST_000636	c.2371C>T	Arg791Cys	RHTO_07085
missense_variant	MODERATE	IST_000636	c.2226C>G	Ser742Arg	RHTO_07085
missense_variant	MODERATE	IST_000636	c.2224A>G	Ser742Gly	RHTO_07085
missense_variant	MODERATE	IST_000637	c.2551C>T	Pro851Ser	RHTO_07086
missense_variant	MODERATE	IST_000640	c.2355G>C	Lys785Asn	RHTO_07090
missense_variant	MODERATE	IST_000640	c.3274T>A	Ser1092Thr	RHTO_07090
missense_variant	MODERATE	IST_000640	c.3296A>C	His1099Pro	RHTO_07090
missense_variant	MODERATE	IST_000642	c.1067G>A	Arg356Gln	RHTO_07093
missense_variant	MODERATE	IST_000643	c.2012T>C	Ile671Thr	RHTO_07094
missense_variant	MODERATE	IST_000643	c.1996C>T	Pro666Ser	RHTO_07094
missense_variant	MODERATE	IST_000645	c.257G>C	Gly86Ala	RHTO_07096
missense_variant	MODERATE	IST_000649	c.1267T>G	Ser423Ala	RHTO_07100	AMD2
missense_variant	MODERATE	IST_000649	c.1258G>A	Ala420Thr	RHTO_07100	AMD2
missense_variant	MODERATE	IST_000653	c.907A>G	Thr303Ala	RHTO_07104
missense_variant	MODERATE	IST_000653	c.899G>C	Arg300Thr	RHTO_07104
missense_variant	MODERATE	IST_000653	c.238G>A	Val80Ile	RHTO_07104
missense_variant	MODERATE	IST_000654	c.1130T>G	Val377Gly	RHTO_07105
missense_variant	MODERATE	IST_000658	c.2961A>T	Glu987Asp	RHTO_07109	YPR089W
missense_variant	MODERATE	IST_000658	c.2934T>A	Ser978Arg	RHTO_07109	YPR089W
missense_variant	MODERATE	IST_000659	c.1370C>T	Thr457Met	RHTO_07110
missense_variant	MODERATE	IST_000659	c.1135G>A	Val379Ile	RHTO_07110
missense_variant	MODERATE	IST_000660	c.47G>C	Gly16Ala	RHTO_07111
missense_variant	MODERATE	IST_000664	c.2873A>C	Glu958Ala	RHTO_07115
missense_variant	MODERATE	IST_000668	c.81_82delCAinsTG	Ile28Val	RHTO_07120
missense_variant	MODERATE	IST_000670	c.784G>A	Asp262Asn	RHTO_07122
missense_variant	MODERATE	IST_000670	c.776C>T	Thr259Ile	RHTO_07122
missense_variant	MODERATE	IST_000680	c.113C>G	Ala38Gly	RHTO_07134	MRH1
missense_variant	MODERATE	IST_000680	c.105_106delATinsCG	Ser36Ala	RHTO_07134	MRH1
missense_variant	MODERATE	IST_000683	c.41C>G	Pro14Arg	RHTO_07137
missense_variant	MODERATE	IST_000686	c.270_271delAAinsGC	Ile91Leu	RHTO_07140
missense_variant	MODERATE	IST_000686	c.278_279delAAinsTT	Gln93Leu	RHTO_07140
missense_variant	MODERATE	IST_000686	c.289C>G	Leu97Val	RHTO_07140
missense_variant	MODERATE	IST_000692	c.1606A>G	Ile536Val	RHTO_07145
missense_variant	MODERATE	IST_000692	c.55T>C	Phe19Leu	RHTO_07145
missense_variant	MODERATE	IST_000699	c.2142C>A	Asp714Glu	RHTO_07154
missense_variant	MODERATE	IST_000701	c.128G>A	Gly43Asp	RHTO_07156
missense_variant	MODERATE	IST_000701	c.139A>T	Ile47Phe	RHTO_07156
missense_variant	MODERATE	IST_000711	c.3558_3559delACinsCG	GlnPro1186HisAla	RHTO_07168
missense_variant	MODERATE	IST_000713	c.445T>G	Phe149Val	RHTO_07170
missense_variant	MODERATE	IST_000724	c.608_609delATinsCC	Asn203Thr	RHTO_07181
missense_variant	MODERATE	IST_000724	c.613G>C	Gly205Arg	RHTO_07181
missense_variant	MODERATE	IST_000767	c.79T>G	Phe27Val	RHTO_07226	VTC1
missense_variant	MODERATE	IST_000832	c.37T>G	Ser13Ala	RHTO_05910
missense_variant	MODERATE	IST_000832	c.29T>A	Leu10His	RHTO_05910
missense_variant	MODERATE	IST_000832	c.19T>G	Phe7Val	RHTO_05910
missense_variant	MODERATE	IST_000838	c.1430A>C	Lys477Thr
missense_variant	MODERATE	IST_000838	c.1744A>C	Lys582Gln
missense_variant	MODERATE	IST_000838	c.1778T>G	Leu593Arg
missense_variant	MODERATE	IST_000848	c.467G>A	Ser156Asn
missense_variant	MODERATE	IST_000877	c.120A>T	Glu40Asp		CDA1
missense_variant	MODERATE	IST_000877	c.137A>C	Asn46Thr		CDA1
missense_variant	MODERATE	IST_000877	c.151G>C	Ala51Pro		CDA1
missense_variant	MODERATE	IST_000886	c.1571A>C	Lys524Thr	RHTO_07273	MDJ1
missense_variant	MODERATE	IST_000887	c.916T>G	Phe306Val	RHTO_07274
missense_variant	MODERATE	IST_000908	c.667A>C	Ser223Arg	RHTO_07297	BCK1
missense_variant	MODERATE	IST_000909	c.2386A>G	Ile796Val	RHTO_07298
missense_variant	MODERATE	IST_000915	c.734G>A	Cys245Tyr	RHTO_07305
missense_variant	MODERATE	IST_000922	c.1457A>G	His486Arg	RHTO_07313
missense_variant	MODERATE	IST_000929	c.223C>A	Leu75Met	RHTO_07321
missense_variant	MODERATE	IST_000939	c.551A>G	Asn184Ser	RHTO_07331
missense_variant	MODERATE	IST_000945	c.562T>C	Phe188Leu	RHTO_07337
missense_variant	MODERATE	IST_000945	c.554A>G	Asn185Ser	RHTO_07337
missense_variant	MODERATE	IST_001002	c.1714A>G	Asn572Asp	RHTO_03152
missense_variant	MODERATE	IST_001011	c.553G>A	Ala185Thr	RHTO_03162	CBF5
missense_variant	MODERATE	IST_001017	c.1168_1169delAAinsGC	Asn390Ala	RHTO_03168
missense_variant	MODERATE	IST_001017	c.1196C>T	Thr399Ile	RHTO_03168
missense_variant	MODERATE	IST_001017	c.1202C>G	Thr401Ser	RHTO_03168
missense_variant	MODERATE	IST_001017	c.1206_1207delGAinsAG	Thr403Ala	RHTO_03168
missense_variant	MODERATE	IST_001017	c.1217_1218delCAinsAC	Ala406Asp	RHTO_03168
missense_variant	MODERATE	IST_001017	c.1223T>C	Val408Ala	RHTO_03168
missense_variant	MODERATE	IST_001020	c.725G>C	Gly242Ala	RHTO_03171	CMR1
missense_variant	MODERATE	IST_001021	c.1104_1105delTGinsCT	Ala369Ser	RHTO_03174	VCX1
missense_variant	MODERATE	IST_001027	c.1074_1075delCAinsAG	Asn359Asp	RHTO_03181	RRP45
missense_variant	MODERATE	IST_001029	c.6792T>G	Asp2264Glu	RHTO_03183
missense_variant	MODERATE	IST_001053	c.2980T>C	Ser994Pro	RHTO_03209	SEC3
missense_variant	MODERATE	IST_001053	c.987_988delACinsGA	Leu330Met	RHTO_03209	SEC3
missense_variant	MODERATE	IST_001056	c.281_282delCTinsTG	Ser94Leu	RHTO_03212	YER010C
missense_variant	MODERATE	IST_001056	c.250C>G	Gln84Glu	RHTO_03212	YER010C
missense_variant	MODERATE	IST_001073	c.461_462delACinsTT	Tyr154Phe	RHTO_03231
missense_variant	MODERATE	IST_001073	c.458G>C	Gly153Ala	RHTO_03231
missense_variant	MODERATE	IST_001074	c.98_99delGTinsCC	Arg33Pro	RHTO_03232
missense_variant	MODERATE	IST_001075	c.451G>A	Val151Ile	RHTO_03233
missense_variant	MODERATE	IST_001075	c.435G>C	Leu145Phe	RHTO_03233
missense_variant	MODERATE	IST_001077	c.185A>C	Lys62Thr	RHTO_03235
missense_variant	MODERATE	IST_001077	c.428_429delAGinsGC	Gln143Arg	RHTO_03235
missense_variant	MODERATE	IST_001078	c.148A>G	Thr50Ala	RHTO_03236
missense_variant	MODERATE	IST_001080	c.811T>A	Leu271Met	RHTO_03238	EFM3
missense_variant	MODERATE	IST_001080	c.1133A>G	His378Arg	RHTO_03238	EFM3
missense_variant	MODERATE	IST_001081	c.874A>C	Ser292Arg	RHTO_03239
missense_variant	MODERATE	IST_001082	c.208C>A	Leu70Ile	RHTO_03240
missense_variant	MODERATE	IST_001082	c.788C>A	Pro263Gln	RHTO_03240
missense_variant	MODERATE	IST_001083	c.1064A>G	His355Arg	RHTO_03241
missense_variant	MODERATE	IST_001083	c.1066C>A	His356Asn	RHTO_03241
missense_variant	MODERATE	IST_001083	c.1070T>G	Leu357Trp	RHTO_03241
missense_variant	MODERATE	IST_001085	c.2010G>C	Glu670Asp	RHTO_03243	SAS3
missense_variant	MODERATE	IST_001085	c.2761G>A	Val921Ile	RHTO_03243	SAS3
missense_variant	MODERATE	IST_001085	c.2770C>G	Pro924Ala	RHTO_03243	SAS3
missense_variant	MODERATE	IST_001089	c.401_402delAAinsGC	Glu134Gly	RHTO_03247
missense_variant	MODERATE	IST_001089	c.406_408delCTAinsGGG	Leu136Gly	RHTO_03247
missense_variant	MODERATE	IST_001089	c.419C>T	Ala140Val	RHTO_03247
missense_variant	MODERATE	IST_001107	c.1646_1647delACinsCT	Asn549Thr	RHTO_03268	KHA1
missense_variant	MODERATE	IST_001111	c.1360G>A	Val454Ile	RHTO_03273
missense_variant	MODERATE	IST_001115	c.170A>C	Glu57Ala	RHTO_03279
missense_variant	MODERATE	IST_001116	c.1101G>C	Glu367Asp	RHTO_03280
missense_variant	MODERATE	IST_001117	c.232C>G	Pro78Ala	RHTO_03281
missense_variant	MODERATE	IST_001117	c.236A>G	His79Arg	RHTO_03281
missense_variant	MODERATE	IST_001119	c.73G>A	Glu25Lys	RHTO_03284
missense_variant	MODERATE	IST_001119	c.75A>T	Glu25Asp	RHTO_03284
missense_variant	MODERATE	IST_001119	c.77C>A	Ala26Glu	RHTO_03284
missense_variant	MODERATE	IST_001119	c.83A>C	Gln28Pro	RHTO_03284
missense_variant	MODERATE	IST_001119	c.366A>C	Lys122Asn	RHTO_03284
missense_variant	MODERATE	IST_001119	c.370C>T	Leu124Phe	RHTO_03284
missense_variant	MODERATE	IST_001121	c.1391T>C	Leu464Pro	RHTO_03286
missense_variant	MODERATE	IST_001121	c.1393G>A	Val465Ile	RHTO_03286
missense_variant	MODERATE	IST_001122	c.260A>G	Gln87Arg	RHTO_03287
missense_variant	MODERATE	IST_001122	c.257T>C	Met86Thr	RHTO_03287
missense_variant	MODERATE	IST_001124	c.41A>C	Asn14Thr	RHTO_03290	RKR1
missense_variant	MODERATE	IST_001124	c.4009A>C	Ile1337Leu	RHTO_03290	RKR1
missense_variant	MODERATE	IST_001125	c.1226A>G	Glu409Gly	RHTO_03291
missense_variant	MODERATE	IST_001140	c.1579C>T	Arg527Cys	RHTO_04158
missense_variant	MODERATE	IST_001147	c.2477A>G	Asp826Gly	RHTO_04151
missense_variant	MODERATE	IST_001154	c.5827C>T	Leu1943Phe	RHTO_04144	SYT1
missense_variant	MODERATE	IST_001157	c.1175A>T	Glu392Val	RHTO_04140
missense_variant	MODERATE	IST_001162	c.946C>A	Arg316Ser	RHTO_04134	SAY1
missense_variant	MODERATE	IST_001167	c.938G>A	Arg313His	RHTO_04567
missense_variant	MODERATE	IST_001167	c.935A>C	Gln312Pro	RHTO_04567
missense_variant	MODERATE	IST_001167	c.818T>A	Leu273Gln	RHTO_04567
missense_variant	MODERATE	IST_001167	c.814T>A	Ser272Thr	RHTO_04567
missense_variant	MODERATE	IST_001167	c.476_477delGCinsAT	Gly159Asp	RHTO_04567
missense_variant	MODERATE	IST_001167	c.470G>C	Ser157Thr	RHTO_04567
missense_variant	MODERATE	IST_001167	c.445C>G	Pro149Ala	RHTO_04567
missense_variant	MODERATE	IST_001171	c.973G>C	Gly325Arg	RHTO_04571
missense_variant	MODERATE	IST_001171	c.985T>A	Phe329Ile	RHTO_04571
missense_variant	MODERATE	IST_001171	c.994G>C	Glu332Gln	RHTO_04571
missense_variant	MODERATE	IST_001172	c.1039A>G	Lys347Glu	RHTO_04572
missense_variant	MODERATE	IST_001172	c.1033_1035delTCTinsCAA	Ser345Gln	RHTO_04572
missense_variant	MODERATE	IST_001172	c.640_641delGTinsAC	Val214Thr	RHTO_04572
missense_variant	MODERATE	IST_001173	c.432_433delGAinsAG	Thr145Ala	RHTO_04573
missense_variant	MODERATE	IST_001173	c.420_421delTGinsCA	Glu141Lys	RHTO_04573
missense_variant	MODERATE	IST_001178	c.737T>G	Leu246Arg	RHTO_04578	PPR1
missense_variant	MODERATE	IST_001180	c.1554_1555delCTinsTA	Ser519Thr	RHTO_04580	NOC3
missense_variant	MODERATE	IST_001184	c.337G>A	Ala113Thr	RHTO_04584	INN1
missense_variant	MODERATE	IST_001184	c.333G>C	Glu111Asp	RHTO_04584	INN1
missense_variant	MODERATE	IST_001185	c.608A>C	Asn203Thr	RHTO_04586
missense_variant	MODERATE	IST_001189	c.1461_1462delGCinsAT	Leu488Phe	RHTO_04590	YEL023C
missense_variant	MODERATE	IST_001198	c.1369C>T	Leu457Phe	RHTO_04601	PNS1
missense_variant	MODERATE	IST_001198	c.1375_1377delTCTinsGGG	Ser459Gly	RHTO_04601	PNS1
missense_variant	MODERATE	IST_001200	c.559T>G	Leu187Val	RHTO_04603
missense_variant	MODERATE	IST_001200	c.292T>C	Phe98Leu	RHTO_04603
missense_variant	MODERATE	IST_001200	c.281_282delTCinsGA	Leu94Arg	RHTO_04603
missense_variant	MODERATE	IST_001200	c.263_264delGAinsCG	Arg88Pro	RHTO_04603
missense_variant	MODERATE	IST_001200	c.260T>C	Val87Ala	RHTO_04603
missense_variant	MODERATE	IST_001200	c.257_258delCGinsAA	Thr86Lys	RHTO_04603
missense_variant	MODERATE	IST_001200	c.248_249delGTinsCA	Gly83Ala	RHTO_04603
missense_variant	MODERATE	IST_001200	c.46A>C	Ile16Leu	RHTO_04603
missense_variant	MODERATE	IST_001206	c.1243C>G	Gln415Glu	RHTO_04608	VCX1
missense_variant	MODERATE	IST_001206	c.307G>A	Ala103Thr	RHTO_04608	VCX1
missense_variant	MODERATE	IST_001210	c.61A>G	Thr21Ala	RHTO_04612	QDR1
missense_variant	MODERATE	IST_001212	c.1047_1048delAAinsGG	Asn350Asp	RHTO_04615
missense_variant	MODERATE	IST_001212	c.2549T>C	Val850Ala	RHTO_04615
missense_variant	MODERATE	IST_001212	c.2551T>A	Ser851Thr	RHTO_04615
missense_variant	MODERATE	IST_001212	c.2568_2569delATinsGA	Ser857Thr	RHTO_04615
missense_variant	MODERATE	IST_001212	c.2579C>A	Ala860Glu	RHTO_04615
missense_variant	MODERATE	IST_001212	c.2871C>A	Asp957Glu	RHTO_04615
missense_variant	MODERATE	IST_001212	c.2890C>G	His964Asp	RHTO_04615
missense_variant	MODERATE	IST_001215	c.328T>C	Phe110Leu	RHTO_04620	SMP3
missense_variant	MODERATE	IST_001215	c.532C>T	Pro178Ser	RHTO_04620	SMP3
missense_variant	MODERATE	IST_001216	c.53G>T	Trp18Leu	RHTO_04622	PMI40
missense_variant	MODERATE	IST_001229	c.1741T>G	Ser581Ala	RHTO_04637	PEP3
missense_variant	MODERATE	IST_001247	c.216_217delAAinsGC	Ile73Leu	RHTO_04657
missense_variant	MODERATE	IST_001247	c.104C>A	Thr35Lys	RHTO_04657
missense_variant	MODERATE	IST_001247	c.100A>G	Lys34Glu	RHTO_04657
missense_variant	MODERATE	IST_001247	c.86_87delAAinsGG	Lys29Arg	RHTO_04657
missense_variant	MODERATE	IST_001249	c.627A>C	Gln209His	RHTO_04659	PAL1
missense_variant	MODERATE	IST_001249	c.618A>C	Glu206Asp	RHTO_04659	PAL1
missense_variant	MODERATE	IST_001261	c.1160T>A	Phe387Tyr	RHTO_04672
missense_variant	MODERATE	IST_001286	c.290C>A	Thr97Asn	RHTO_04697
missense_variant	MODERATE	IST_001286	c.292C>A	Arg98Ser	RHTO_04697
missense_variant	MODERATE	IST_001286	c.571C>G	Gln191Glu	RHTO_04697
missense_variant	MODERATE	IST_001286	c.576_577delCGinsTC	Glu193Gln	RHTO_04697
missense_variant	MODERATE	IST_001286	c.579G>C	Glu193Asp	RHTO_04697
missense_variant	MODERATE	IST_001286	c.608_609delTTinsCA	Ile203Thr	RHTO_04697
missense_variant	MODERATE	IST_001286	c.629G>T	Cys210Phe	RHTO_04697
missense_variant	MODERATE	IST_001286	c.640G>T	Ala214Ser	RHTO_04697
missense_variant	MODERATE	IST_001286	c.661A>G	Thr221Ala	RHTO_04697
missense_variant	MODERATE	IST_001297	c.402_403delTCinsCG	Gln135Glu	RHTO_07993	PXP2
missense_variant	MODERATE	IST_001303	c.84_85delCCinsTT	Pro29Ser	RHTO_08000
missense_variant	MODERATE	IST_001303	c.70A>G	Ile24Val	RHTO_08000
missense_variant	MODERATE	IST_001303	c.34A>C	Thr12Pro	RHTO_08000
missense_variant	MODERATE	IST_001303	c.26_28delCTCinsTGG	SerLeu9LeuVal	RHTO_08000
missense_variant	MODERATE	IST_001303	c.18_19delGCinsAG	Gln7Glu	RHTO_08000
missense_variant	MODERATE	IST_001303	c.16G>C	Ala6Pro	RHTO_08000
missense_variant	MODERATE	IST_001305	c.932G>C	Ser311Thr	RHTO_08002
missense_variant	MODERATE	IST_001305	c.923T>C	Val308Ala	RHTO_08002
missense_variant	MODERATE	IST_001305	c.901_902delATinsGA	Met301Glu	RHTO_08002
missense_variant	MODERATE	IST_001313	c.970T>G	Phe324Val	RHTO_08010	YKR070W
missense_variant	MODERATE	IST_001316	c.1456G>T	Ala486Ser	RHTO_08013
missense_variant	MODERATE	IST_001316	c.1449G>C	Arg483Ser	RHTO_08013
missense_variant	MODERATE	IST_001322	c.1595A>C	Glu532Ala	RHTO_08019	BDF1
missense_variant	MODERATE	IST_001333	c.923_924delCTinsGG	Ala308Gly	RHTO_08034
missense_variant	MODERATE	IST_001333	c.921C>G	Asn307Lys	RHTO_08034
missense_variant	MODERATE	IST_001333	c.918C>G	His306Gln	RHTO_08034
missense_variant	MODERATE	IST_001338	c.1809_1810delCGinsTA	Ala604Thr	RHTO_08041	NEO1
missense_variant	MODERATE	IST_001338	c.1813A>T	Ser605Cys	RHTO_08041	NEO1
missense_variant	MODERATE	IST_001338	c.2627_2628delGAinsCG	Gly876Ala	RHTO_08041	NEO1
missense_variant	MODERATE	IST_001392	c.3277G>T	Ala1093Ser		ENA2
missense_variant	MODERATE	IST_001393	c.376T>A	Ser126Thr	RHTO_03866	MIC10
missense_variant	MODERATE	IST_001396	c.1931C>T	Ala644Val	RHTO_03863	DSS1
missense_variant	MODERATE	IST_001397	c.1141T>A	Ser381Thr	RHTO_03860
missense_variant	MODERATE	IST_001397	c.1136T>A	Leu379His	RHTO_03860
missense_variant	MODERATE	IST_001397	c.1132T>A	Ser378Thr	RHTO_03860
missense_variant	MODERATE	IST_001397	c.1123T>G	Ser375Ala	RHTO_03860
missense_variant	MODERATE	IST_001447	c.5818T>C	Ser1940Pro	RHTO_02347
missense_variant	MODERATE	IST_001464	c.1036G>A	Ala346Thr	RHTO_02366	AIM17
missense_variant	MODERATE	IST_001466	c.29A>T	Glu10Val	RHTO_02368
missense_variant	MODERATE	IST_001467	c.551_552delCAinsGC	Ala184Gly	RHTO_02370	SWC5
missense_variant	MODERATE	IST_001468	c.1952T>C	Met651Thr	RHTO_02371
missense_variant	MODERATE	IST_001468	c.1956_1957delTAinsCG	Ile653Val	RHTO_02371
missense_variant	MODERATE	IST_001468	c.1963G>A	Val655Ile	RHTO_02371
missense_variant	MODERATE	IST_001468	c.1970A>C	Glu657Ala	RHTO_02371
missense_variant	MODERATE	IST_001469	c.2713T>A	Leu905Met	RHTO_02372
missense_variant	MODERATE	IST_001475	c.1813_1814delGTinsAC	Val605Thr	RHTO_02378
missense_variant	MODERATE	IST_001475	c.1823G>A	Arg608His	RHTO_02378
missense_variant	MODERATE	IST_001478	c.520T>A	Ser174Thr
missense_variant	MODERATE	IST_001478	c.547A>C	Asn183His
missense_variant	MODERATE	IST_001484	c.3599C>T	Ala1200Val	RHTO_02387
missense_variant	MODERATE	IST_001487	c.2166C>G	Asp722Glu	RHTO_02390	TOP3
missense_variant	MODERATE	IST_001490	c.2195_2196delTTinsCG	Leu732Pro	RHTO_02393
missense_variant	MODERATE	IST_001491	c.658G>A	Ala220Thr	RHTO_02394
missense_variant	MODERATE	IST_001491	c.580A>C	Ser194Arg	RHTO_02394
missense_variant	MODERATE	IST_001491	c.572_573delAAinsGT	Gln191Arg	RHTO_02394
missense_variant	MODERATE	IST_001493	c.2495T>A	Leu832His	RHTO_02396
missense_variant	MODERATE	IST_001494	c.1085G>T	Arg362Leu	RHTO_02397
missense_variant	MODERATE	IST_001502	c.1732A>C	Lys578Gln	RHTO_02409
missense_variant	MODERATE	IST_001502	c.1739_1740delCAinsTG	Ser580Leu	RHTO_02409
missense_variant	MODERATE	IST_001506	c.611_612delACinsGT	Asp204Gly	RHTO_02413
missense_variant	MODERATE	IST_001511	c.805C>T	Pro269Ser	RHTO_02419	YSH1
missense_variant	MODERATE	IST_001532	c.341A>G	His114Arg	RHTO_02437	MSH4
missense_variant	MODERATE	IST_001538	c.7321G>A	Ala2441Thr	RHTO_02443	MDN1
missense_variant	MODERATE	IST_001538	c.9391G>A	Ala3131Thr	RHTO_02443	MDN1
missense_variant	MODERATE	IST_001538	c.11695G>C	Glu3899Gln	RHTO_02443	MDN1
missense_variant	MODERATE	IST_001538	c.15705C>G	Asp5235Glu	RHTO_02443	MDN1
missense_variant	MODERATE	IST_001543	c.377A>C	Gln126Pro	RHTO_02447	VMA8
missense_variant	MODERATE	IST_001543	c.365_366delGTinsAC	Ser122Asn	RHTO_02447	VMA8
missense_variant	MODERATE	IST_001552	c.526G>A	Asp176Asn	RHTO_02458	MDG1
missense_variant	MODERATE	IST_001552	c.1450A>G	Lys484Glu	RHTO_02458	MDG1
missense_variant	MODERATE	IST_001552	c.1455C>G	Asp485Glu	RHTO_02458	MDG1
missense_variant	MODERATE	IST_001552	c.1463_1464delATinsGC	His488Arg	RHTO_02458	MDG1
missense_variant	MODERATE	IST_001556	c.351_352delACinsGT	Pro118Ser	RHTO_02463	PSA1
missense_variant	MODERATE	IST_001567	c.1795G>A	Gly599Ser	RHTO_02475
missense_variant	MODERATE	IST_001567	c.1793C>G	Ala598Gly	RHTO_02475
missense_variant	MODERATE	IST_001569	c.38T>A	Val13Glu	RHTO_02478	YGL159W
missense_variant	MODERATE	IST_001571	c.1160T>C	Ile387Thr	RHTO_02480
missense_variant	MODERATE	IST_001574	c.2997C>G	Asp999Glu	RHTO_02484
missense_variant	MODERATE	IST_001574	c.2993_2994delGTinsAC	Arg998His	RHTO_02484
missense_variant	MODERATE	IST_001575	c.212C>T	Pro71Leu	RHTO_02485
missense_variant	MODERATE	IST_001575	c.1335T>G	Asp445Glu	RHTO_02485
missense_variant	MODERATE	IST_001575	c.1340C>T	Ala447Val	RHTO_02485
missense_variant	MODERATE	IST_001575	c.1351_1352delGCinsAG	Ala451Ser	RHTO_02485
missense_variant	MODERATE	IST_001578	c.412T>C	Phe138Leu	RHTO_02487
missense_variant	MODERATE	IST_001578	c.420G>C	Lys140Asn	RHTO_02487
missense_variant	MODERATE	IST_001579	c.769G>A	Gly257Ser	RHTO_02488
missense_variant	MODERATE	IST_001579	c.761_763delACAinsGTG	AspIle254GlyVal	RHTO_02488
missense_variant	MODERATE	IST_001579	c.756_757delTCinsGG	His253Asp	RHTO_02488
missense_variant	MODERATE	IST_001579	c.749_750delGCinsAA	Arg250Gln	RHTO_02488
missense_variant	MODERATE	IST_001580	c.738A>C	Gln246His	RHTO_07680
missense_variant	MODERATE	IST_001580	c.734G>A	Arg245His	RHTO_07680
missense_variant	MODERATE	IST_001580	c.684G>C	Lys228Asn	RHTO_07680
missense_variant	MODERATE	IST_001580	c.682A>G	Lys228Glu	RHTO_07680
missense_variant	MODERATE	IST_001580	c.580G>A	Asp194Asn	RHTO_07680
missense_variant	MODERATE	IST_001580	c.441C>G	Ile147Met	RHTO_07680
missense_variant	MODERATE	IST_001580	c.424G>A	Val142Ile	RHTO_07680
missense_variant	MODERATE	IST_001585	c.830T>A	Phe277Tyr	RHTO_07049	RRP9
missense_variant	MODERATE	IST_001597	c.2514_2515delCGinsTT	Ala839Ser	RHTO_07037	SNQ2
missense_variant	MODERATE	IST_001603	c.2360C>A	Pro787Gln	RHTO_07029
missense_variant	MODERATE	IST_001655	c.838G>C	Ala280Pro		FLR1
missense_variant	MODERATE	IST_001662	c.1269T>G	Ile423Met		FTR1
missense_variant	MODERATE	IST_001670	c.1883T>G	Met628Arg		TTI1
missense_variant	MODERATE	IST_001726	c.799A>T	Ser267Cys	RHTO_00086
missense_variant	MODERATE	IST_001749	c.3108T>G	Asp1036Glu	RHTO_00063
missense_variant	MODERATE	IST_001762	c.1211A>C	Lys404Thr	RHTO_02327	MCM3
missense_variant	MODERATE	IST_001763	c.737A>C	Asn246Thr	RHTO_02326
missense_variant	MODERATE	IST_001763	c.701T>G	Met234Arg	RHTO_02326
missense_variant	MODERATE	IST_001763	c.673A>T	Ser225Cys	RHTO_02326
missense_variant	MODERATE	IST_001791	c.325T>G	Ser109Ala	RHTO_02295	GYP8
missense_variant	MODERATE	IST_001808	c.395T>A	Ile132Asn	RHTO_02272	ARO3
missense_variant	MODERATE	IST_001808	c.407T>A	Leu136Gln	RHTO_02272	ARO3
missense_variant	MODERATE	IST_001808	c.415G>C	Ala139Pro	RHTO_02272	ARO3
missense_variant	MODERATE	IST_001815	c.53C>T	Ser18Leu	RHTO_02264
missense_variant	MODERATE	IST_001815	c.55C>A	His19Asn	RHTO_02264
missense_variant	MODERATE	IST_001824	c.4190T>G	Val1397Gly	RHTO_02253	ESP1
missense_variant	MODERATE	IST_001824	c.4184T>G	Leu1395Arg	RHTO_02253	ESP1
missense_variant	MODERATE	IST_001828	c.16T>C	Tyr6His	RHTO_02248
missense_variant	MODERATE	IST_001831	c.139G>C	Glu47Gln	RHTO_02245
missense_variant	MODERATE	IST_001831	c.130C>T	His44Tyr	RHTO_02245
missense_variant	MODERATE	IST_001831	c.77_78delGCinsAT	Ser26Asn	RHTO_02245
missense_variant	MODERATE	IST_001839	c.808_809delACinsTG	Thr270Trp	RHTO_02235	IRC5
missense_variant	MODERATE	IST_001851	c.5575A>C	Thr1859Pro	RHTO_02222
missense_variant	MODERATE	IST_001853	c.1035_1036delAGinsGC	Glu346Gln	RHTO_02220	BMT2
missense_variant	MODERATE	IST_001853	c.1028G>A	Ser343Asn	RHTO_02220	BMT2
missense_variant	MODERATE	IST_001853	c.1019_1020delTGinsGT	Val340Gly	RHTO_02220	BMT2
missense_variant	MODERATE	IST_001853	c.813G>C	Glu271Asp	RHTO_02220	BMT2
missense_variant	MODERATE	IST_001854	c.763A>G	Thr255Ala	RHTO_02219	SRP101
missense_variant	MODERATE	IST_001856	c.31A>G	Thr11Ala	RHTO_02217
missense_variant	MODERATE	IST_001856	c.53_54delTCinsCT	Ile18Thr	RHTO_02217
missense_variant	MODERATE	IST_001856	c.57C>G	Asp19Glu	RHTO_02217
missense_variant	MODERATE	IST_001857	c.355G>C	Gly119Arg	RHTO_02216
missense_variant	MODERATE	IST_001857	c.364G>A	Asp122Asn	RHTO_02216
missense_variant	MODERATE	IST_001857	c.367G>A	Val123Ile	RHTO_02216
missense_variant	MODERATE	IST_001857	c.374_375delTAinsAG	Val125Glu	RHTO_02216
missense_variant	MODERATE	IST_001857	c.407G>C	Gly136Ala	RHTO_02216
missense_variant	MODERATE	IST_001857	c.419G>T	Gly140Val	RHTO_02216
missense_variant	MODERATE	IST_001857	c.610A>C	Ile204Leu	RHTO_02216
missense_variant	MODERATE	IST_001870	c.498_499delGAinsCT	Thr167Ser	RHTO_02203
missense_variant	MODERATE	IST_001871	c.1092_1093delCGinsGT	Ala365Ser	RHTO_02202
missense_variant	MODERATE	IST_001871	c.1074_1075delGCinsTG	Leu359Val	RHTO_02202
missense_variant	MODERATE	IST_001871	c.1070T>C	Ile357Thr	RHTO_02202
missense_variant	MODERATE	IST_001876	c.189G>C	Glu63Asp	RHTO_02197
missense_variant	MODERATE	IST_001876	c.169G>C	Gly57Arg	RHTO_02197
missense_variant	MODERATE	IST_001881	c.2170G>A	Gly724Ser	RHTO_02190	PAC2
missense_variant	MODERATE	IST_001881	c.2166_2167delGTinsAC	Phe723Leu	RHTO_02190	PAC2
missense_variant	MODERATE	IST_001897	c.742G>T	Val248Phe	RHTO_02172	CRD1
missense_variant	MODERATE	IST_001898	c.961G>A	Val321Ile	RHTO_02171
missense_variant	MODERATE	IST_001906	c.955G>C	Ala319Pro	RHTO_02161	BPL1
missense_variant	MODERATE	IST_001907	c.1471A>C	Lys491Gln	RHTO_02159
missense_variant	MODERATE	IST_001912	c.681_682delAAinsGG	Lys228Glu	RHTO_03458
missense_variant	MODERATE	IST_001914	c.1595G>A	Arg532Lys	RHTO_03456
missense_variant	MODERATE	IST_001914	c.1607C>A	Pro536His	RHTO_03456
missense_variant	MODERATE	IST_001914	c.1609T>C	Ser537Pro	RHTO_03456
missense_variant	MODERATE	IST_001918	c.312_313delACinsCA	LysLeu104AsnIle	RHTO_03451
missense_variant	MODERATE	IST_001918	c.1927T>C	Ser643Pro	RHTO_03451
missense_variant	MODERATE	IST_001918	c.2200T>G	Phe734Val	RHTO_03451
missense_variant	MODERATE	IST_001928	c.885_886delTAinsCG	Thr296Ala	RHTO_03440	RMA1
missense_variant	MODERATE	IST_001931	c.1232G>C	Arg411Thr	RHTO_03437
missense_variant	MODERATE	IST_001931	c.795C>G	His265Gln	RHTO_03437
missense_variant	MODERATE	IST_001931	c.748G>T	Asp250Tyr	RHTO_03437
missense_variant	MODERATE	IST_001931	c.745G>A	Glu249Lys	RHTO_03437
missense_variant	MODERATE	IST_001931	c.711G>C	Glu237Asp	RHTO_03437
missense_variant	MODERATE	IST_001931	c.500A>G	Glu167Gly	RHTO_03437
missense_variant	MODERATE	IST_001938	c.1102C>G	Pro368Ala	RHTO_03430
missense_variant	MODERATE	IST_001938	c.1078C>T	Leu360Phe	RHTO_03430
missense_variant	MODERATE	IST_001938	c.1067_1068delGGinsAA	Arg356Gln	RHTO_03430
missense_variant	MODERATE	IST_001938	c.1056C>G	Ile352Met	RHTO_03430
missense_variant	MODERATE	IST_001938	c.1051A>G	Thr351Ala	RHTO_03430
missense_variant	MODERATE	IST_001938	c.294_295delCTinsGG	AsnTrp98LysGly	RHTO_03430
missense_variant	MODERATE	IST_001941	c.102G>T	Glu34Asp	RHTO_03425
missense_variant	MODERATE	IST_001941	c.83_84delTCinsCT	Ile28Thr	RHTO_03425
missense_variant	MODERATE	IST_001953	c.1015_1017delTCCinsGGA	Ser339Gly	RHTO_03414
missense_variant	MODERATE	IST_001953	c.1011C>G	His337Gln	RHTO_03414
missense_variant	MODERATE	IST_001953	c.1008_1009delACinsGA	His337Asn	RHTO_03414
missense_variant	MODERATE	IST_001953	c.998_999delAAinsCC	Glu333Ala	RHTO_03414
missense_variant	MODERATE	IST_001956	c.829A>G	Thr277Ala	RHTO_03411
missense_variant	MODERATE	IST_001956	c.824G>A	Gly275Asp	RHTO_03411
missense_variant	MODERATE	IST_001956	c.802T>A	Ser268Thr	RHTO_03411
missense_variant	MODERATE	IST_001956	c.797C>T	Ala266Val	RHTO_03411
missense_variant	MODERATE	IST_001956	c.446G>A	Arg149Lys	RHTO_03411
missense_variant	MODERATE	IST_001958	c.892C>T	Arg298Trp	RHTO_03409
missense_variant	MODERATE	IST_001958	c.887_888delCAinsGG	Pro296Arg	RHTO_03409
missense_variant	MODERATE	IST_001958	c.884G>A	Arg295Gln	RHTO_03409
missense_variant	MODERATE	IST_001958	c.881T>C	Met294Thr	RHTO_03409
missense_variant	MODERATE	IST_001958	c.877G>C	Asp293His	RHTO_03409
missense_variant	MODERATE	IST_001958	c.875T>G	Leu292Arg	RHTO_03409
missense_variant	MODERATE	IST_001958	c.863C>A	Pro288Gln	RHTO_03409
missense_variant	MODERATE	IST_001958	c.850A>C	Lys284Gln	RHTO_03409
missense_variant	MODERATE	IST_001958	c.833C>T	Pro278Leu	RHTO_03409
missense_variant	MODERATE	IST_001958	c.830T>A	Val277Asp	RHTO_03409
missense_variant	MODERATE	IST_001958	c.823_824delCCinsAG	Pro275Arg	RHTO_03409
missense_variant	MODERATE	IST_001958	c.819A>C	Lys273Asn	RHTO_03409
missense_variant	MODERATE	IST_001964	c.900C>G	Ile300Met	RHTO_03402
missense_variant	MODERATE	IST_001965	c.1593_1594delTGinsAA	AspGly531GluSer	RHTO_03401
missense_variant	MODERATE	IST_001966	c.892C>A	Leu298Ile	RHTO_03399
missense_variant	MODERATE	IST_001966	c.1229A>G	Asp410Gly	RHTO_03399
missense_variant	MODERATE	IST_001968	c.1690T>G	Ser564Ala	RHTO_03397
missense_variant	MODERATE	IST_001968	c.1684T>G	Ser562Ala	RHTO_03397
missense_variant	MODERATE	IST_001974	c.194G>A	Ser65Asn	RHTO_03390
missense_variant	MODERATE	IST_001976	c.1630C>T	Leu544Phe	RHTO_03388
missense_variant	MODERATE	IST_001976	c.1652T>C	Leu551Pro	RHTO_03388
missense_variant	MODERATE	IST_001976	c.1660A>C	Ile554Leu	RHTO_03388
missense_variant	MODERATE	IST_001980	c.112A>G	Thr38Ala	RHTO_03383	HEM4
missense_variant	MODERATE	IST_002001	c.1502A>C	Lys501Thr	RHTO_03356
missense_variant	MODERATE	IST_002001	c.1493A>C	Lys498Thr	RHTO_03356
missense_variant	MODERATE	IST_002001	c.1490T>A	Leu497His	RHTO_03356
missense_variant	MODERATE	IST_002004	c.3166_3167delCAinsAC	His1056Thr	RHTO_03352	LTE1
missense_variant	MODERATE	IST_002004	c.3157A>G	Thr1053Ala	RHTO_03352	LTE1
missense_variant	MODERATE	IST_002004	c.3149C>G	Pro1050Arg	RHTO_03352	LTE1
missense_variant	MODERATE	IST_002004	c.3143G>C	Gly1048Ala	RHTO_03352	LTE1
missense_variant	MODERATE	IST_002004	c.3140_3141delCGinsTT	Ala1047Val	RHTO_03352	LTE1
missense_variant	MODERATE	IST_002004	c.3129G>C	Met1043Ile	RHTO_03352	LTE1
missense_variant	MODERATE	IST_002004	c.3118A>G	Ser1040Gly	RHTO_03352	LTE1
missense_variant	MODERATE	IST_002004	c.3115_3116delGAinsAC	Asp1039Thr	RHTO_03352	LTE1
missense_variant	MODERATE	IST_002004	c.3110T>G	Val1037Gly	RHTO_03352	LTE1
missense_variant	MODERATE	IST_002004	c.3095T>C	Val1032Ala	RHTO_03352	LTE1
missense_variant	MODERATE	IST_002009	c.1405G>A	Ala469Thr	RHTO_03347	CUP2
missense_variant	MODERATE	IST_002009	c.1402_1403delAAinsGG	Asn468Gly	RHTO_03347	CUP2
missense_variant	MODERATE	IST_002009	c.1398_1399delCAinsAG	Thr467Ala	RHTO_03347	CUP2
missense_variant	MODERATE	IST_002011	c.1267A>T	Asn423Tyr	RHTO_03345
missense_variant	MODERATE	IST_002022	c.1327A>G	Thr443Ala	RHTO_03333
missense_variant	MODERATE	IST_002030	c.339G>C	Leu113Phe	RHTO_03325
missense_variant	MODERATE	IST_002031	c.4589A>C	Glu1530Ala	RHTO_03323	SEA4
missense_variant	MODERATE	IST_002031	c.4570C>A	Gln1524Lys	RHTO_03323	SEA4
missense_variant	MODERATE	IST_002032	c.1949T>C	Met650Thr	RHTO_03322	LHS1
missense_variant	MODERATE	IST_002034	c.653T>C	Leu218Pro	RHTO_03320
missense_variant	MODERATE	IST_002034	c.155C>T	Ser52Leu	RHTO_03320
missense_variant	MODERATE	IST_002034	c.142A>G	Ile48Val	RHTO_03320
missense_variant	MODERATE	IST_002034	c.127A>G	Ile43Val	RHTO_03320
missense_variant	MODERATE	IST_002035	c.952T>C	Ser318Pro	RHTO_03319
missense_variant	MODERATE	IST_002035	c.955G>T	Ala319Ser	RHTO_03319
missense_variant	MODERATE	IST_002036	c.86G>C	Gly29Ala	RHTO_03318
missense_variant	MODERATE	IST_002036	c.64C>T	Pro22Ser	RHTO_03318
missense_variant	MODERATE	IST_002036	c.19T>A	Ser7Thr	RHTO_03318
missense_variant	MODERATE	IST_002038	c.326A>C	Asn109Thr	RHTO_03316
missense_variant	MODERATE	IST_002038	c.356A>C	Glu119Ala	RHTO_03316
missense_variant	MODERATE	IST_002038	c.360_361delCTinsTC	Ser121Pro	RHTO_03316
missense_variant	MODERATE	IST_002042	c.714_715delCAinsTG	Thr239Ala	RHTO_03312
missense_variant	MODERATE	IST_002044	c.242_243delCCinsGG	Ala81Gly	RHTO_03310
missense_variant	MODERATE	IST_002044	c.230C>T	Pro77Leu	RHTO_03310
missense_variant	MODERATE	IST_002044	c.214C>T	Pro72Ser	RHTO_03310
missense_variant	MODERATE	IST_002044	c.203_204delCTinsTC	Thr68Ile	RHTO_03310
missense_variant	MODERATE	IST_002059	c.1690G>T	Ala564Ser	RHTO_06176
missense_variant	MODERATE	IST_002059	c.109A>G	Ile37Val	RHTO_06176
missense_variant	MODERATE	IST_002062	c.1179G>C	Gln393His	RHTO_06170
missense_variant	MODERATE	IST_002062	c.1330A>C	Lys444Gln	RHTO_06170
missense_variant	MODERATE	IST_002062	c.3981_3982delGAinsAG	Lys1328Glu	RHTO_06170
missense_variant	MODERATE	IST_002062	c.3984A>C	Lys1328Asn	RHTO_06170
missense_variant	MODERATE	IST_002062	c.3987G>C	Glu1329Asp	RHTO_06170
missense_variant	MODERATE	IST_002062	c.3989_3990delGGinsCC	Trp1330Ser	RHTO_06170
missense_variant	MODERATE	IST_002065	c.562C>G	Leu188Val	RHTO_06167
missense_variant	MODERATE	IST_002065	c.848G>A	Cys283Tyr	RHTO_06167
missense_variant	MODERATE	IST_002070	c.717T>G	Asn239Lys	RHTO_06164
missense_variant	MODERATE	IST_002071	c.889_890delATinsGC	Met297Ala	RHTO_06176
missense_variant	MODERATE	IST_002072	c.1212_1213delGAinsCG	Thr405Ala	RHTO_06177
missense_variant	MODERATE	IST_002072	c.175A>C	Asn59His	RHTO_06177
missense_variant	MODERATE	IST_002072	c.89C>A	Thr30Lys	RHTO_06177
missense_variant	MODERATE	IST_002072	c.82C>G	Pro28Ala	RHTO_06177
missense_variant	MODERATE	IST_002073	c.1055C>A	Ala352Asp	RHTO_06179
missense_variant	MODERATE	IST_002073	c.417_418delGAinsAG	Thr140Ala	RHTO_06179
missense_variant	MODERATE	IST_002076	c.742T>G	Ser248Ala	RHTO_06182
missense_variant	MODERATE	IST_002076	c.722T>C	Ile241Thr	RHTO_06182
missense_variant	MODERATE	IST_002076	c.682A>G	Thr228Ala	RHTO_06182
missense_variant	MODERATE	IST_002076	c.574G>A	Val192Ile	RHTO_06182
missense_variant	MODERATE	IST_002079	c.2206G>C	Ala736Pro	RHTO_06185
missense_variant	MODERATE	IST_002083	c.521T>C	Leu174Pro	RHTO_06193	CCP1
missense_variant	MODERATE	IST_002086	c.423G>C	Glu141Asp	RHTO_06189
missense_variant	MODERATE	IST_002088	c.4C>T	His2Tyr	RHTO_06196
missense_variant	MODERATE	IST_002093	c.1300A>G	Thr434Ala	RHTO_06214	IPT1
missense_variant	MODERATE	IST_002099	c.2102G>T	Arg701Leu	RHTO_06208
missense_variant	MODERATE	IST_002099	c.2098C>A	Leu700Ile	RHTO_06208
missense_variant	MODERATE	IST_002099	c.2092_2093delGCinsCT	Ala698Leu	RHTO_06208
missense_variant	MODERATE	IST_002099	c.2077G>C	Val693Leu	RHTO_06208
missense_variant	MODERATE	IST_002099	c.2071A>G	Thr691Ala	RHTO_06208
missense_variant	MODERATE	IST_002103	c.8_9delCGinsAA	Ala3Glu	RHTO_06213	IPT1
missense_variant	MODERATE	IST_002103	c.875A>T	Tyr292Phe	RHTO_06213	IPT1
missense_variant	MODERATE	IST_002104	c.502A>G	Thr168Ala	RHTO_06201	IPT1
missense_variant	MODERATE	IST_002104	c.804_805delAAinsGG	Ile269Val	RHTO_06201	IPT1
missense_variant	MODERATE	IST_002104	c.826A>C	Lys276Gln	RHTO_06201	IPT1
missense_variant	MODERATE	IST_002104	c.922_923delCAinsAC	Gln308Thr	RHTO_06201	IPT1
missense_variant	MODERATE	IST_002111	c.429_430delCCinsTG	Leu144Val	RHTO_06221
missense_variant	MODERATE	IST_002111	c.1315A>G	Asn439Asp	RHTO_06221
missense_variant	MODERATE	IST_002119	c.1165T>G	Phe389Val	RHTO_06229	YOX1
missense_variant	MODERATE	IST_002124	c.448A>C	Ile150Leu	RHTO_06234
missense_variant	MODERATE	IST_002124	c.463A>C	Thr155Pro	RHTO_06234
missense_variant	MODERATE	IST_002127	c.1285C>G	Leu429Val	RHTO_06237
missense_variant	MODERATE	IST_002130	c.371_372delGTinsCC	Gly124Ala	RHTO_06240
missense_variant	MODERATE	IST_002130	c.386_387delCAinsGC	Ser129Cys	RHTO_06240
missense_variant	MODERATE	IST_002130	c.650T>C	Leu217Pro	RHTO_06240
missense_variant	MODERATE	IST_002137	c.577A>G	Thr193Ala	RHTO_06244	IPT1
missense_variant	MODERATE	IST_002137	c.586A>T	Thr196Ser	RHTO_06244	IPT1
missense_variant	MODERATE	IST_002137	c.615G>C	Leu205Phe	RHTO_06244	IPT1
missense_variant	MODERATE	IST_002142	c.871A>G	Thr291Ala	RHTO_06251	IPT1
missense_variant	MODERATE	IST_002142	c.909G>C	Leu303Phe	RHTO_06251	IPT1
missense_variant	MODERATE	IST_002146	c.478G>A	Val160Ile	RHTO_06255	CIA1
missense_variant	MODERATE	IST_002147	c.650T>C	Val217Ala	RHTO_06256
missense_variant	MODERATE	IST_002147	c.645G>C	Leu215Phe	RHTO_06256
missense_variant	MODERATE	IST_002147	c.633G>T	Arg211Ser	RHTO_06256
missense_variant	MODERATE	IST_002150	c.502T>C	Phe168Leu	RHTO_06259	CCL1
missense_variant	MODERATE	IST_002152	c.1291T>G	Phe431Val	RHTO_06261	CDH1
missense_variant	MODERATE	IST_002152	c.1315T>A	Leu439Met	RHTO_06261	CDH1
missense_variant	MODERATE	IST_002156	c.1918G>A	Ala640Thr	RHTO_06265
missense_variant	MODERATE	IST_002157	c.1792G>A	Gly598Ser	RHTO_06267
missense_variant	MODERATE	IST_002157	c.238T>C	Cys80Arg	RHTO_06267
missense_variant	MODERATE	IST_002157	c.235C>T	His79Tyr	RHTO_06267
missense_variant	MODERATE	IST_002157	c.35T>G	Ile12Ser	RHTO_06267
missense_variant	MODERATE	IST_002157	c.29T>G	Ile10Arg	RHTO_06267
missense_variant	MODERATE	IST_002157	c.14G>A	Gly5Asp	RHTO_06267
missense_variant	MODERATE	IST_002166	c.245A>G	His82Arg	RHTO_06278
missense_variant	MODERATE	IST_002171	c.97T>A	Ser33Thr	RHTO_06283
missense_variant	MODERATE	IST_002182	c.1820G>C	Arg607Pro	RHTO_06294
missense_variant	MODERATE	IST_002185	c.214A>G	Lys72Glu	RHTO_06297
missense_variant	MODERATE	IST_002185	c.206_207delGGinsAA	Gly69Glu	RHTO_06297
missense_variant	MODERATE	IST_002187	c.2140A>C	Ile714Leu	RHTO_06299	SRB8
missense_variant	MODERATE	IST_002187	c.2104G>A	Ala702Thr	RHTO_06299	SRB8
missense_variant	MODERATE	IST_002187	c.1213T>G	Phe405Val	RHTO_06299	SRB8
missense_variant	MODERATE	IST_002188	c.1882G>A	Val628Ile	RHTO_06300
missense_variant	MODERATE	IST_002191	c.490A>C	Ile164Leu	RHTO_06304
missense_variant	MODERATE	IST_002191	c.502C>G	Leu168Val	RHTO_06304
missense_variant	MODERATE	IST_002191	c.512G>C	Arg171Pro	RHTO_06304
missense_variant	MODERATE	IST_002191	c.527C>T	Ser176Phe	RHTO_06304
missense_variant	MODERATE	IST_002207	c.920C>A	Ala307Asp	RHTO_06323
missense_variant	MODERATE	IST_002208	c.430G>A	Val144Ile	RHTO_06324	NDC80
missense_variant	MODERATE	IST_002208	c.420_421delGCinsAA	Leu141Ile	RHTO_06324	NDC80
missense_variant	MODERATE	IST_002211	c.202A>C	Met68Leu	RHTO_06327
missense_variant	MODERATE	IST_002211	c.223T>G	Ser75Ala	RHTO_06327
missense_variant	MODERATE	IST_002211	c.227_228delTAinsCT	Leu76Pro	RHTO_06327
missense_variant	MODERATE	IST_002211	c.238A>G	Thr80Ala	RHTO_06327
missense_variant	MODERATE	IST_002211	c.262C>A	Arg88Ser	RHTO_06327
missense_variant	MODERATE	IST_002247	c.725C>T	Thr242Ile	RHTO_06367	POL1
missense_variant	MODERATE	IST_002247	c.716C>A	Thr239Lys	RHTO_06367	POL1
missense_variant	MODERATE	IST_002247	c.713G>T	Cys238Phe	RHTO_06367	POL1
missense_variant	MODERATE	IST_002247	c.710C>A	Ala237Asp	RHTO_06367	POL1
missense_variant	MODERATE	IST_002250	c.45G>C	Leu15Phe	RHTO_01412
missense_variant	MODERATE	IST_002256	c.2849G>A	Gly950Glu	RHTO_01420	ASE1
missense_variant	MODERATE	IST_002260	c.1483T>C	Tyr495His	RHTO_01426
missense_variant	MODERATE	IST_002260	c.1485_1486delTTinsCG	Ser496Ala	RHTO_01426
missense_variant	MODERATE	IST_002260	c.1536G>C	Leu512Phe	RHTO_01426
missense_variant	MODERATE	IST_002260	c.2321_2322delCTinsTG	Ala774Val	RHTO_01426
missense_variant	MODERATE	IST_002260	c.2980G>A	Glu994Lys	RHTO_01426
missense_variant	MODERATE	IST_002260	c.2984T>C	Met995Thr	RHTO_01426
missense_variant	MODERATE	IST_002260	c.2992A>G	Lys998Glu	RHTO_01426
missense_variant	MODERATE	IST_002263	c.233A>G	Asn78Ser	RHTO_01429	HSF1
missense_variant	MODERATE	IST_002263	c.1558A>G	Met520Val	RHTO_01429	HSF1
missense_variant	MODERATE	IST_002263	c.2764G>A	Val922Ile	RHTO_01429	HSF1
missense_variant	MODERATE	IST_002263	c.2773A>G	Thr925Ala	RHTO_01429	HSF1
missense_variant	MODERATE	IST_002265	c.1298T>G	Leu433Arg	RHTO_01431
missense_variant	MODERATE	IST_002265	c.1294T>C	Ser432Pro	RHTO_01431
missense_variant	MODERATE	IST_002265	c.1276A>T	Thr426Ser	RHTO_01431
missense_variant	MODERATE	IST_002265	c.1273T>A	Ser425Thr	RHTO_01431
missense_variant	MODERATE	IST_002265	c.1264A>G	Asn422Asp	RHTO_01431
missense_variant	MODERATE	IST_002265	c.1250C>T	Pro417Leu	RHTO_01431
missense_variant	MODERATE	IST_002265	c.1228_1229delCAinsGG	Gln410Gly	RHTO_01431
missense_variant	MODERATE	IST_002267	c.959T>G	Phe320Cys	RHTO_01433
missense_variant	MODERATE	IST_002270	c.981_982delAAinsCG	Ser328Gly	RHTO_01436
missense_variant	MODERATE	IST_002271	c.3457A>G	Ile1153Val	RHTO_01437	DNA2
missense_variant	MODERATE	IST_002271	c.3443A>C	Glu1148Ala	RHTO_01437	DNA2
missense_variant	MODERATE	IST_002277	c.3306_3307delCCinsGT	AspHis1102GluTyr	RHTO_01442	PDS5
missense_variant	MODERATE	IST_002277	c.710T>G	Val237Gly	RHTO_01442	PDS5
missense_variant	MODERATE	IST_002277	c.701A>C	Glu234Ala	RHTO_01442	PDS5
missense_variant	MODERATE	IST_002280	c.283G>C	Gly95Arg	RHTO_01445
missense_variant	MODERATE	IST_002280	c.85_86delATinsTC	Met29Ser	RHTO_01445
missense_variant	MODERATE	IST_002281	c.259A>G	Asn87Asp	RHTO_01446
missense_variant	MODERATE	IST_002284	c.22T>C	Ser8Pro	RHTO_01449
missense_variant	MODERATE	IST_002287	c.676T>G	Phe226Val	RHTO_01451
missense_variant	MODERATE	IST_002290	c.422T>C	Phe141Ser	RHTO_01455
missense_variant	MODERATE	IST_002290	c.475G>A	Glu159Lys	RHTO_01455
missense_variant	MODERATE	IST_002290	c.514A>T	Thr172Ser	RHTO_01455
missense_variant	MODERATE	IST_002291	c.2337G>C	Gln779His	RHTO_01456
missense_variant	MODERATE	IST_002291	c.2344A>G	Thr782Ala	RHTO_01456
missense_variant	MODERATE	IST_002292	c.280T>G	Ser94Ala
missense_variant	MODERATE	IST_002315	c.860G>A	Arg287His	RHTO_01483	QDR3
missense_variant	MODERATE	IST_002336	c.3504C>G	Asn1168Lys	RHTO_01506	MTR4
missense_variant	MODERATE	IST_002336	c.3537_3538delTTinsCC	Cys1180Arg	RHTO_01506	MTR4
missense_variant	MODERATE	IST_002336	c.3548T>C	Leu1183Pro	RHTO_01506	MTR4
missense_variant	MODERATE	IST_002348	c.379_380delATinsGG	Ile127Gly	RHTO_01519	CST26
missense_variant	MODERATE	IST_002348	c.362G>T	Arg121Leu	RHTO_01519	CST26
missense_variant	MODERATE	IST_002348	c.337C>A	Gln113Lys	RHTO_01519	CST26
missense_variant	MODERATE	IST_002348	c.330T>G	Ser110Arg	RHTO_01519	CST26
missense_variant	MODERATE	IST_002351	c.162G>C	Glu54Asp	RHTO_01523	SQT1
missense_variant	MODERATE	IST_002362	c.101T>A	Leu34Gln	RHTO_04010	OXP1
missense_variant	MODERATE	IST_002362	c.106G>A	Asp36Asn	RHTO_04010	OXP1
missense_variant	MODERATE	IST_002367	c.539C>T	Ala180Val	RHTO_04016
missense_variant	MODERATE	IST_002370	c.98_99delCAinsTG	Ser33Leu	RHTO_04019
missense_variant	MODERATE	IST_002372	c.166C>T	Pro56Ser	RHTO_04020
missense_variant	MODERATE	IST_002376	c.94T>C	Ser32Pro	RHTO_04024
missense_variant	MODERATE	IST_002378	c.1391C>G	Thr464Ser	RHTO_04026
missense_variant	MODERATE	IST_002379	c.336C>G	Ile112Met	RHTO_04027	AVO1
missense_variant	MODERATE	IST_002380	c.327_329delACTinsGGC	Leu110Ala		AVO1
missense_variant	MODERATE	IST_002381	c.17C>A	Ala6Glu	RHTO_04028
missense_variant	MODERATE	IST_002381	c.202A>G	Arg68Gly	RHTO_04028
missense_variant	MODERATE	IST_002386	c.983T>C	Leu328Ser	RHTO_04034
missense_variant	MODERATE	IST_002386	c.886A>C	Met296Leu	RHTO_04034
missense_variant	MODERATE	IST_002396	c.1190_1191delACinsTT	Tyr397Phe	RHTO_07399	DHR2
missense_variant	MODERATE	IST_002396	c.1195G>A	Asp399Asn	RHTO_07399	DHR2
missense_variant	MODERATE	IST_002396	c.1334C>A	Pro445Gln	RHTO_07399	DHR2
missense_variant	MODERATE	IST_002396	c.1935G>C	Leu645Phe	RHTO_07399	DHR2
missense_variant	MODERATE	IST_002396	c.2151_2152delACinsGT	Leu718Phe	RHTO_07399	DHR2
missense_variant	MODERATE	IST_002398	c.358_359delAGinsGC	Ser120Ala	RHTO_07402	CAP1
missense_variant	MODERATE	IST_002398	c.380C>T	Thr127Ile	RHTO_07402	CAP1
missense_variant	MODERATE	IST_002398	c.412G>T	Ala138Ser	RHTO_07402	CAP1
missense_variant	MODERATE	IST_002399	c.163A>T	Ser55Cys	RHTO_07403
missense_variant	MODERATE	IST_002400	c.387G>C	Leu129Phe	RHTO_07404	UNG1
missense_variant	MODERATE	IST_002401	c.1154T>G	Leu385Arg	RHTO_07405
missense_variant	MODERATE	IST_002401	c.629T>C	Val210Ala	RHTO_07405
missense_variant	MODERATE	IST_002402	c.682T>G	Ser228Ala	RHTO_07406
missense_variant	MODERATE	IST_002402	c.1621T>C	Ser541Pro	RHTO_07406
missense_variant	MODERATE	IST_002403	c.1205G>A	Gly402Asp	RHTO_07407
missense_variant	MODERATE	IST_002403	c.209C>T	Ala70Val	RHTO_07407
missense_variant	MODERATE	IST_002403	c.196T>A	Ser66Thr	RHTO_07407
missense_variant	MODERATE	IST_002403	c.181_182delGTinsCG	Val61Arg	RHTO_07407
missense_variant	MODERATE	IST_002403	c.173C>T	Ala58Val	RHTO_07407
missense_variant	MODERATE	IST_002403	c.149A>G	Glu50Gly	RHTO_07407
missense_variant	MODERATE	IST_002403	c.140G>A	Gly47Glu	RHTO_07407
missense_variant	MODERATE	IST_002403	c.116_117delAAinsCT	Lys39Thr	RHTO_07407
missense_variant	MODERATE	IST_002403	c.91T>C	Ser31Pro	RHTO_07407
missense_variant	MODERATE	IST_002403	c.80A>C	His27Pro	RHTO_07407
missense_variant	MODERATE	IST_002405	c.1224_1225delGAinsCG	Lys409Glu	RHTO_07409
missense_variant	MODERATE	IST_002405	c.1208G>A	Arg403Lys	RHTO_07409
missense_variant	MODERATE	IST_002405	c.1189A>T	Ser397Cys	RHTO_07409
missense_variant	MODERATE	IST_002405	c.1187A>T	Asp396Val	RHTO_07409
missense_variant	MODERATE	IST_002405	c.1180T>A	Leu394Met	RHTO_07409
missense_variant	MODERATE	IST_002405	c.51_52delGCinsCT	GluArg17AspCys	RHTO_07409
missense_variant	MODERATE	IST_002406	c.2804_2805delGAinsCC	Arg935Pro	RHTO_07411
missense_variant	MODERATE	IST_002406	c.2713_2714delGAinsAC	Glu905Thr	RHTO_07411
missense_variant	MODERATE	IST_002411	c.6621G>T	Glu2207Asp	RHTO_07417	HOB2
missense_variant	MODERATE	IST_002418	c.37T>A	Ser13Thr	RHTO_07425
missense_variant	MODERATE	IST_002418	c.1518C>A	Phe506Leu	RHTO_07425
missense_variant	MODERATE	IST_002418	c.1536C>A	Asn512Lys	RHTO_07425
missense_variant	MODERATE	IST_002419	c.119C>T	Ala40Val	RHTO_07426
missense_variant	MODERATE	IST_002421	c.913C>A	Pro305Thr	RHTO_07428
missense_variant	MODERATE	IST_002421	c.911C>T	Ala304Val	RHTO_07428
missense_variant	MODERATE	IST_002421	c.908A>G	Asp303Gly	RHTO_07428
missense_variant	MODERATE	IST_002422	c.370T>A	Phe124Ile	RHTO_07429
missense_variant	MODERATE	IST_002422	c.382A>C	Asn128His	RHTO_07429
missense_variant	MODERATE	IST_002422	c.392T>C	Leu131Pro	RHTO_07429
missense_variant	MODERATE	IST_002422	c.397G>T	Asp133Tyr	RHTO_07429
missense_variant	MODERATE	IST_002422	c.1234A>C	Thr412Pro	RHTO_07429
missense_variant	MODERATE	IST_002425	c.1008_1009delCTinsTC	Phe337Leu	RHTO_07432
missense_variant	MODERATE	IST_002427	c.849G>T	Glu283Asp	RHTO_07434
missense_variant	MODERATE	IST_002429	c.1598T>C	Val533Ala	RHTO_07437
missense_variant	MODERATE	IST_002429	c.875G>T	Gly292Val	RHTO_07437
missense_variant	MODERATE	IST_002429	c.271G>A	Ala91Thr	RHTO_07437
missense_variant	MODERATE	IST_002431	c.1550T>G	Leu517Arg	RHTO_07439	CDC53
missense_variant	MODERATE	IST_002435	c.3765_3766delGGinsAA	Asp1256Asn	RHTO_07442	RAD50
missense_variant	MODERATE	IST_002446	c.782T>C	Met261Thr	RHTO_07457
missense_variant	MODERATE	IST_002454	c.1138A>G	Arg380Gly	RHTO_07465	HUL5
missense_variant	MODERATE	IST_002454	c.1142A>G	Lys381Arg	RHTO_07465	HUL5
missense_variant	MODERATE	IST_002460	c.76G>A	Asp26Asn	RHTO_07469
missense_variant	MODERATE	IST_002462	c.5761G>T	Ala1921Ser	RHTO_07472	MLP1
missense_variant	MODERATE	IST_002462	c.5758_5759delGGinsAA	Gly1920Asn	RHTO_07472	MLP1
missense_variant	MODERATE	IST_002463	c.4301G>A	Gly1434Asp	RHTO_07473
missense_variant	MODERATE	IST_002463	c.4298G>A	Ser1433Asn	RHTO_07473
missense_variant	MODERATE	IST_002463	c.4294T>C	Phe1432Leu	RHTO_07473
missense_variant	MODERATE	IST_002463	c.4250G>C	Gly1417Ala	RHTO_07473
missense_variant	MODERATE	IST_002463	c.4241_4242delCGinsTA	Ala1414Val	RHTO_07473
missense_variant	MODERATE	IST_002463	c.1844A>T	His615Leu	RHTO_07473
missense_variant	MODERATE	IST_002467	c.388A>C	Thr130Pro	RHTO_07477	CLB3
missense_variant	MODERATE	IST_002472	c.1432A>C	Lys478Gln	RHTO_07483	CDC21
missense_variant	MODERATE	IST_002472	c.1405G>C	Glu469Gln	RHTO_07483	CDC21
missense_variant	MODERATE	IST_002473	c.1785G>C	Glu595Asp	RHTO_07484	COG6
missense_variant	MODERATE	IST_002477	c.197G>T	Gly66Val	RHTO_07486
missense_variant	MODERATE	IST_002478	c.1251C>A	Asp417Glu	RHTO_07487
missense_variant	MODERATE	IST_002480	c.311A>T	His104Leu	RHTO_07490
missense_variant	MODERATE	IST_002481	c.1294_1295delAAinsGG	Asn432Gly	RHTO_07492
missense_variant	MODERATE	IST_002481	c.1292T>C	Met431Thr	RHTO_07492
missense_variant	MODERATE	IST_002481	c.1289A>G	Glu430Gly	RHTO_07492
missense_variant	MODERATE	IST_002481	c.1286C>T	Thr429Ile	RHTO_07492
missense_variant	MODERATE	IST_002481	c.1261_1262delACinsGT	Thr421Val	RHTO_07492
missense_variant	MODERATE	IST_002481	c.1256_1257delTGinsCC	Leu419Ser	RHTO_07492
missense_variant	MODERATE	IST_002481	c.1246_1248delACCinsGTT	Thr416Val	RHTO_07492
missense_variant	MODERATE	IST_002481	c.1207G>C	Gly403Arg	RHTO_07492
missense_variant	MODERATE	IST_002481	c.1202A>G	Asn401Ser	RHTO_07492
missense_variant	MODERATE	IST_002481	c.1195A>C	Thr399Pro	RHTO_07492
missense_variant	MODERATE	IST_002481	c.1186G>A	Val396Met	RHTO_07492
missense_variant	MODERATE	IST_002481	c.1180A>G	Lys394Glu	RHTO_07492
missense_variant	MODERATE	IST_002482	c.586_587delACinsCT	Thr196Leu	RHTO_07493
missense_variant	MODERATE	IST_002486	c.176C>T	Ala59Val	RHTO_07497
missense_variant	MODERATE	IST_002487	c.369_370delATinsGG	Ser124Ala	RHTO_07498
missense_variant	MODERATE	IST_002487	c.365A>C	Asn122Thr	RHTO_07498
missense_variant	MODERATE	IST_002487	c.360G>C	Leu120Phe	RHTO_07498
missense_variant	MODERATE	IST_002490	c.668G>A	Arg223His	RHTO_07501
missense_variant	MODERATE	IST_002491	c.1057_1058delGCinsCA	Ala353Gln	RHTO_07502
missense_variant	MODERATE	IST_002493	c.461A>G	Lys154Arg	RHTO_07504
missense_variant	MODERATE	IST_002494	c.438_439delCGinsTA	Val147Ile	RHTO_07505
missense_variant	MODERATE	IST_002495	c.160G>A	Ala54Thr	RHTO_07506
missense_variant	MODERATE	IST_002496	c.172G>C	Glu58Gln	RHTO_07507	RBK1
missense_variant	MODERATE	IST_002497	c.1620_1621delCAinsTC	Ile541Leu	RHTO_07508
missense_variant	MODERATE	IST_002497	c.1012G>C	Glu338Gln	RHTO_07508
missense_variant	MODERATE	IST_002498	c.202A>G	Ile68Val	RHTO_07510
missense_variant	MODERATE	IST_002498	c.220G>A	Glu74Lys	RHTO_07510
missense_variant	MODERATE	IST_002498	c.223A>G	Asn75Asp	RHTO_07510
missense_variant	MODERATE	IST_002498	c.233_234delCGinsTT	Ala78Val	RHTO_07510
missense_variant	MODERATE	IST_002500	c.372_373delAGinsGA	Ala125Thr	RHTO_07512
missense_variant	MODERATE	IST_002511	c.28G>C	Val10Leu	RHTO_07524
missense_variant	MODERATE	IST_002511	c.43_44delGGinsAC	Gly15Thr	RHTO_07524
missense_variant	MODERATE	IST_002511	c.50T>C	Val17Ala	RHTO_07524
missense_variant	MODERATE	IST_002511	c.70_71delGGinsAA	Gly24Asn	RHTO_07524
missense_variant	MODERATE	IST_002513	c.42G>C	Glu14Asp	RHTO_07526
missense_variant	MODERATE	IST_002515	c.267T>G	Asp89Glu	RHTO_07528
missense_variant	MODERATE	IST_002517	c.5537_5538delTAinsCG	Ile1846Thr	RHTO_07530
missense_variant	MODERATE	IST_002518	c.1091G>A	Gly364Glu	RHTO_07532
missense_variant	MODERATE	IST_002519	c.29_30delGGinsAC	Arg10His	RHTO_07534
missense_variant	MODERATE	IST_002519	c.12G>C	Leu4Phe	RHTO_07534
missense_variant	MODERATE	IST_002520	c.486A>C	Gln162His	RHTO_07535
missense_variant	MODERATE	IST_002520	c.472C>T	Leu158Phe	RHTO_07535
missense_variant	MODERATE	IST_002520	c.428G>A	Arg143His	RHTO_07535
missense_variant	MODERATE	IST_002520	c.414G>C	Leu138Phe	RHTO_07535
missense_variant	MODERATE	IST_002521	c.212G>A	Gly71Glu	RHTO_07537
missense_variant	MODERATE	IST_002524	c.2074T>A	Ser692Thr	RHTO_07541
missense_variant	MODERATE	IST_002524	c.2069C>A	Ala690Asp	RHTO_07541
missense_variant	MODERATE	IST_002524	c.2059G>T	Ala687Ser	RHTO_07541
missense_variant	MODERATE	IST_002524	c.2051_2052delTTinsCC	Leu684Pro	RHTO_07541
missense_variant	MODERATE	IST_002524	c.1943C>T	Thr648Met	RHTO_07541
missense_variant	MODERATE	IST_002524	c.1328G>A	Arg443His	RHTO_07541
missense_variant	MODERATE	IST_002526	c.1591A>G	Ile531Val	RHTO_07543
missense_variant	MODERATE	IST_002526	c.1588T>G	Ser530Ala	RHTO_07543
missense_variant	MODERATE	IST_002526	c.1174G>A	Val392Ile	RHTO_07543
missense_variant	MODERATE	IST_002526	c.1171G>A	Val391Ile	RHTO_07543
missense_variant	MODERATE	IST_002526	c.1166G>A	Gly389Asp	RHTO_07543
missense_variant	MODERATE	IST_002526	c.1071C>G	Phe357Leu	RHTO_07543
missense_variant	MODERATE	IST_002526	c.592_593delAGinsGC	Ser198Ala	RHTO_07543
missense_variant	MODERATE	IST_002528	c.592C>A	Gln198Lys	RHTO_07546
missense_variant	MODERATE	IST_002528	c.589A>C	Ser197Arg	RHTO_07546
missense_variant	MODERATE	IST_002530	c.88C>A	Leu30Met	RHTO_07548
missense_variant	MODERATE	IST_002532	c.760_761delAAinsTC	Asn254Ser	RHTO_07551	SCP1
missense_variant	MODERATE	IST_002533	c.1166C>G	Thr389Ser	RHTO_07552
missense_variant	MODERATE	IST_002533	c.1834T>A	Trp612Arg	RHTO_07552
missense_variant	MODERATE	IST_002533	c.1837C>T	Arg613Cys	RHTO_07552
missense_variant	MODERATE	IST_002533	c.1841G>A	Gly614Asp	RHTO_07552
missense_variant	MODERATE	IST_002535	c.2704_2705delGAinsCG	Glu902Arg	RHTO_07555	CIN1
missense_variant	MODERATE	IST_002536	c.829A>C	Thr277Pro	RHTO_07556
missense_variant	MODERATE	IST_002538	c.1400G>A	Arg467His	RHTO_07558
missense_variant	MODERATE	IST_002544	c.658T>C	Ser220Pro	RHTO_07564
missense_variant	MODERATE	IST_002544	c.667C>G	Pro223Ala	RHTO_07564
missense_variant	MODERATE	IST_002544	c.687T>A	Asp229Glu	RHTO_07564
missense_variant	MODERATE	IST_002544	c.689T>C	Val230Ala	RHTO_07564
missense_variant	MODERATE	IST_002544	c.739G>A	Val247Met	RHTO_07564
missense_variant	MODERATE	IST_002546	c.1886_1887delGAinsAG	Arg629Gln	RHTO_07566
missense_variant	MODERATE	IST_002547	c.194_195delCTinsAC	Thr65Asn	RHTO_07568
missense_variant	MODERATE	IST_002547	c.181C>T	Leu61Phe	RHTO_07568
missense_variant	MODERATE	IST_002548	c.325T>A	Ser109Thr	RHTO_07569	URE2
missense_variant	MODERATE	IST_002548	c.337T>C	Phe113Leu	RHTO_07569	URE2
missense_variant	MODERATE	IST_002548	c.410G>C	Gly137Ala	RHTO_07569	URE2
missense_variant	MODERATE	IST_002549	c.145C>A	Arg49Ser	RHTO_07570
missense_variant	MODERATE	IST_002551	c.1086_1087delCGinsTT	Gly363Cys	RHTO_07572	MCH2
missense_variant	MODERATE	IST_002570	c.255_256delTCinsCA	Leu86Ile	RHTO_08162
missense_variant	MODERATE	IST_002572	c.329C>T	Ala110Val	RHTO_08160
missense_variant	MODERATE	IST_002580	c.1332_1333delTGinsAT	HisAla444GlnSer	RHTO_08152	YLR149C
missense_variant	MODERATE	IST_002596	c.1204C>T	Pro402Ser
missense_variant	MODERATE	IST_002598	c.800T>G	Leu267Arg	RHTO_08131
missense_variant	MODERATE	IST_002598	c.830A>C	Glu277Ala	RHTO_08131
missense_variant	MODERATE	IST_002604	c.716A>G	Asp239Gly	RHTO_08125
missense_variant	MODERATE	IST_002604	c.708C>G	Asp236Glu	RHTO_08125
missense_variant	MODERATE	IST_002612	c.992_993delTTinsCC	Val331Ala	RHTO_08117	CUL3
missense_variant	MODERATE	IST_002612	c.188T>A	Leu63His	RHTO_08117	CUL3
missense_variant	MODERATE	IST_002612	c.43A>G	Thr15Ala	RHTO_08117	CUL3
missense_variant	MODERATE	IST_002649	c.1753A>C	Ser585Arg	RHTO_08077
missense_variant	MODERATE	IST_002717	c.7966G>A	Ala2656Thr	RHTO_04783
missense_variant	MODERATE	IST_002717	c.7972_7973delACinsGG	Thr2658Gly	RHTO_04783
missense_variant	MODERATE	IST_002719	c.1829T>C	Val610Ala	RHTO_04785	PLB3
missense_variant	MODERATE	IST_002725	c.1998C>G	Ser666Arg	RHTO_04792
missense_variant	MODERATE	IST_002732	c.323A>T	Lys108Met	RHTO_04800
missense_variant	MODERATE	IST_002732	c.344C>G	Ser115Trp	RHTO_04800
missense_variant	MODERATE	IST_002732	c.356_357delACinsTG	Asn119Met	RHTO_04800
missense_variant	MODERATE	IST_002732	c.365A>T	Lys122Met	RHTO_04800
missense_variant	MODERATE	IST_002735	c.434T>A	Val145Asp	RHTO_04804
missense_variant	MODERATE	IST_002735	c.431G>A	Gly144Glu	RHTO_04804
missense_variant	MODERATE	IST_002735	c.428A>G	Asp143Gly	RHTO_04804
missense_variant	MODERATE	IST_002744	c.2519_2520delGCinsCG	Arg840Pro	RHTO_04813
missense_variant	MODERATE	IST_002744	c.595G>A	Ala199Thr	RHTO_04813
missense_variant	MODERATE	IST_002764	c.1334C>T	Ala445Val	RHTO_04835	NPY1
missense_variant	MODERATE	IST_002765	c.330C>A	Asp110Glu	RHTO_04836
missense_variant	MODERATE	IST_002766	c.544G>A	Asp182Asn	RHTO_04837
missense_variant	MODERATE	IST_002766	c.560G>A	Ser187Asn	RHTO_04837
missense_variant	MODERATE	IST_002767	c.3301G>A	Ala1101Thr	RHTO_04838	GPI13
missense_variant	MODERATE	IST_002772	c.23T>A	Leu8Gln	RHTO_04844
missense_variant	MODERATE	IST_002775	c.59G>T	Ser20Ile	RHTO_04847	MRS4
missense_variant	MODERATE	IST_002776	c.1266_1267delGTinsTC	Tyr423His	RHTO_04848	MKT1
missense_variant	MODERATE	IST_002777	c.3054A>C	Glu1018Asp	RHTO_04850	HCM1
missense_variant	MODERATE	IST_002781	c.583T>A	Ser195Thr	RHTO_00620
missense_variant	MODERATE	IST_002781	c.591_592delCGinsAA	Asp198Asn	RHTO_00620
missense_variant	MODERATE	IST_002781	c.595T>C	Ser199Pro	RHTO_00620
missense_variant	MODERATE	IST_002782	c.272T>C	Val91Ala	RHTO_00622	ATG7
missense_variant	MODERATE	IST_002782	c.275_276delTTinsGC	Ile92Ser	RHTO_00622	ATG7
missense_variant	MODERATE	IST_002782	c.279C>A	Asp93Glu	RHTO_00622	ATG7
missense_variant	MODERATE	IST_002782	c.283_284delGTinsAC	Val95Thr	RHTO_00622	ATG7
missense_variant	MODERATE	IST_002782	c.629C>G	Ala210Gly	RHTO_00622	ATG7
missense_variant	MODERATE	IST_002783	c.782C>T	Ala261Val	RHTO_00624	FMT1
missense_variant	MODERATE	IST_002797	c.4407_4408delCAinsTG	Asn1470Asp	RHTO_00642	KRE5
missense_variant	MODERATE	IST_002797	c.4403C>G	Thr1468Ser	RHTO_00642	KRE5
missense_variant	MODERATE	IST_002797	c.3133G>A	Ala1045Thr	RHTO_00642	KRE5
missense_variant	MODERATE	IST_002797	c.3130G>T	Ala1044Ser	RHTO_00642	KRE5
missense_variant	MODERATE	IST_002797	c.3121C>T	Pro1041Ser	RHTO_00642	KRE5
missense_variant	MODERATE	IST_002801	c.1245_1246delGAinsCG	Ile416Val	RHTO_00648
missense_variant	MODERATE	IST_002810	c.375_376delCAinsGC	Ile126Leu	RHTO_00658	HEM14
missense_variant	MODERATE	IST_002810	c.385C>G	Leu129Val	RHTO_00658	HEM14
missense_variant	MODERATE	IST_002818	c.3029G>C	Arg1010Pro	RHTO_00667	COP1
missense_variant	MODERATE	IST_002818	c.3050T>A	Leu1017Gln	RHTO_00667	COP1
missense_variant	MODERATE	IST_002818	c.3079A>C	Ile1027Leu	RHTO_00667	COP1
missense_variant	MODERATE	IST_002820	c.485T>C	Val162Ala	RHTO_00669
missense_variant	MODERATE	IST_002820	c.914G>A	Ser305Asn	RHTO_00669
missense_variant	MODERATE	IST_002820	c.922A>G	Thr308Ala	RHTO_00669
missense_variant	MODERATE	IST_002820	c.938_939delGGinsAA	Gly313Glu	RHTO_00669
missense_variant	MODERATE	IST_002821	c.346G>A	Gly116Arg	RHTO_00670
missense_variant	MODERATE	IST_002823	c.318_319delCCinsTA	Arg107Ser	RHTO_00672	RRG9
missense_variant	MODERATE	IST_002826	c.1540G>A	Ala514Thr	RHTO_00675
missense_variant	MODERATE	IST_002827	c.58T>G	Ser20Ala	RHTO_00676
missense_variant	MODERATE	IST_002827	c.386_387delAAinsGG	Glu129Gly	RHTO_00676
missense_variant	MODERATE	IST_002831	c.896_897delCAinsTG	Thr299Met	RHTO_00681
missense_variant	MODERATE	IST_002836	c.22T>C	Ser8Pro	RHTO_00687	BRR6
missense_variant	MODERATE	IST_002842	c.680A>C	Glu227Ala	RHTO_00693
missense_variant	MODERATE	IST_002843	c.41_43delAACinsGGT	GlnHis14ArgTyr	RHTO_00694
missense_variant	MODERATE	IST_002847	c.786_787delCGinsGT	AspVal262GluPhe	RHTO_00701	YBL055C
missense_variant	MODERATE	IST_002847	c.781C>T	Pro261Ser	RHTO_00701	YBL055C
missense_variant	MODERATE	IST_002848	c.746_747delCAinsTT	Ala249Val	RHTO_00702
missense_variant	MODERATE	IST_002848	c.763C>T	Arg255Cys	RHTO_00702
missense_variant	MODERATE	IST_002848	c.767_768delGGinsAA	Gly256Glu	RHTO_00702
missense_variant	MODERATE	IST_002848	c.775G>C	Val259Leu	RHTO_00702
missense_variant	MODERATE	IST_002850	c.65A>C	Lys22Thr	RHTO_00704
missense_variant	MODERATE	IST_002850	c.79A>T	Ser27Cys	RHTO_00704
missense_variant	MODERATE	IST_002850	c.191_192delAAinsCG	Glu64Ala	RHTO_00704
missense_variant	MODERATE	IST_002850	c.200A>C	Glu67Ala	RHTO_00704
missense_variant	MODERATE	IST_002850	c.656T>A	Leu219His	RHTO_00704
missense_variant	MODERATE	IST_002850	c.669T>A	His223Gln	RHTO_00704
missense_variant	MODERATE	IST_002850	c.700G>C	Asp234His	RHTO_00704
missense_variant	MODERATE	IST_002850	c.1034_1035delTCinsCA	Val345Ala	RHTO_00704
missense_variant	MODERATE	IST_002850	c.1048G>A	Val350Ile	RHTO_00704
missense_variant	MODERATE	IST_002850	c.1054G>A	Val352Met	RHTO_00704
missense_variant	MODERATE	IST_002851	c.103T>A	Ser35Thr	RHTO_00705
missense_variant	MODERATE	IST_002851	c.98A>C	Asp33Ala	RHTO_00705
missense_variant	MODERATE	IST_002851	c.89A>C	Asp30Ala	RHTO_00705
missense_variant	MODERATE	IST_002865	c.742_744delGTCinsACA	Val248Thr	RHTO_00719	RPN3
missense_variant	MODERATE	IST_002866	c.89T>A	Phe30Tyr	RHTO_00721
missense_variant	MODERATE	IST_002871	c.174G>T	Glu58Asp	RHTO_00726	ARE1
missense_variant	MODERATE	IST_002872	c.2634G>C	Gln878His	RHTO_00727	SMC1
missense_variant	MODERATE	IST_002875	c.679A>G	Ile227Val	RHTO_00731
missense_variant	MODERATE	IST_002891	c.1193T>A	Leu398His	RHTO_00401
missense_variant	MODERATE	IST_002891	c.1198T>A	Cys400Ser	RHTO_00401
missense_variant	MODERATE	IST_002891	c.1223T>A	Leu408His	RHTO_00401
missense_variant	MODERATE	IST_002891	c.1225T>A	Ser409Thr	RHTO_00401
missense_variant	MODERATE	IST_002891	c.1231T>A	Ser411Thr	RHTO_00401
missense_variant	MODERATE	IST_002909	c.5218G>A	Ala1740Thr	RHTO_00418	RPA190
missense_variant	MODERATE	IST_002918	c.2749A>G	Asn917Asp	RHTO_00432
missense_variant	MODERATE	IST_002923	c.34T>G	Phe12Val	RHTO_00439
missense_variant	MODERATE	IST_002928	c.3917G>T	Gly1306Val	RHTO_00447	XRN1
missense_variant	MODERATE	IST_002932	c.1837C>G	Leu613Val	RHTO_00452	SEC59
missense_variant	MODERATE	IST_002933	c.380A>C	Lys127Thr	RHTO_00453	NOP15
missense_variant	MODERATE	IST_002963	c.2061_2062delAAinsGT	Thr688Ser	RHTO_00486
missense_variant	MODERATE	IST_003002	c.917G>A	Gly306Asp	RHTO_01963	RIT1
missense_variant	MODERATE	IST_003002	c.913A>G	Lys305Glu	RHTO_01963	RIT1
missense_variant	MODERATE	IST_003002	c.911C>A	Ala304Glu	RHTO_01963	RIT1
missense_variant	MODERATE	IST_003002	c.899_900delGAinsAG	Arg300Gln	RHTO_01963	RIT1
missense_variant	MODERATE	IST_003002	c.897T>G	Asp299Glu	RHTO_01963	RIT1
missense_variant	MODERATE	IST_003019	c.103T>A	Ser35Thr	RHTO_01944
missense_variant	MODERATE	IST_003027	c.1581_1582delTTinsCC	Tyr528His	RHTO_01935
missense_variant	MODERATE	IST_003027	c.1592C>T	Ala531Val	RHTO_01935
missense_variant	MODERATE	IST_003027	c.1615G>A	Val539Ile	RHTO_01935
missense_variant	MODERATE	IST_003027	c.1625G>A	Gly542Glu	RHTO_01935
missense_variant	MODERATE	IST_003027	c.1645A>G	Asn549Asp	RHTO_01935
missense_variant	MODERATE	IST_003030	c.1813G>C	Asp605His	RHTO_02491
missense_variant	MODERATE	IST_003031	c.1244C>T	Ala415Val	RHTO_02493
missense_variant	MODERATE	IST_003031	c.1241C>G	Ala414Gly	RHTO_02493
missense_variant	MODERATE	IST_003033	c.1382C>T	Thr461Ile	RHTO_02495
missense_variant	MODERATE	IST_003033	c.1379C>T	Ala460Val	RHTO_02495
missense_variant	MODERATE	IST_003037	c.4764_4765delGCinsAG	Pro1589Ala	RHTO_02499
missense_variant	MODERATE	IST_003037	c.4728T>A	Asp1576Glu	RHTO_02499
missense_variant	MODERATE	IST_003037	c.2100_2101delGGinsCT	Ala701Ser	RHTO_02499
missense_variant	MODERATE	IST_003038	c.1316C>T	Ala439Val	RHTO_02502
missense_variant	MODERATE	IST_003048	c.224T>C	Val75Ala	RHTO_02514
missense_variant	MODERATE	IST_003048	c.230_231delCCinsTG	Ser77Leu	RHTO_02514
missense_variant	MODERATE	IST_003048	c.234_235delGAinsCG	Thr79Ala	RHTO_02514
missense_variant	MODERATE	IST_003048	c.240C>G	Ser80Arg	RHTO_02514
missense_variant	MODERATE	IST_003048	c.1804C>A	Leu602Ile	RHTO_02514
missense_variant	MODERATE	IST_003064	c.532G>C	Ala178Pro	RHTO_02529	TIP41
missense_variant	MODERATE	IST_003071	c.902C>G	Pro301Arg	RHTO_02540
missense_variant	MODERATE	IST_003071	c.1680G>C	Arg560Ser	RHTO_02540
missense_variant	MODERATE	IST_003071	c.1696T>G	Ser566Ala	RHTO_02540
missense_variant	MODERATE	IST_003071	c.1701T>G	Asp567Glu	RHTO_02540
missense_variant	MODERATE	IST_003071	c.1704A>T	Glu568Asp	RHTO_02540
missense_variant	MODERATE	IST_003071	c.1707C>G	Asp569Glu	RHTO_02540
missense_variant	MODERATE	IST_003071	c.1730A>C	Glu577Ala	RHTO_02540
missense_variant	MODERATE	IST_003073	c.1736C>T	Ala579Val	RHTO_02543
missense_variant	MODERATE	IST_003077	c.72C>A	Phe24Leu	RHTO_02547
missense_variant	MODERATE	IST_003077	c.95T>A	Ile32Asn	RHTO_02547
missense_variant	MODERATE	IST_003089	c.2554G>A	Ala852Thr	RHTO_05929	ATH1
missense_variant	MODERATE	IST_003172	c.4660A>G	Asn1554Asp	RHTO_06920
missense_variant	MODERATE	IST_003187	c.4640_4641delCCinsGG	Ala1547Gly	RHTO_06938	AIM14
missense_variant	MODERATE	IST_003187	c.4635_4636delGGinsAC	Glu1546Gln	RHTO_06938	AIM14
missense_variant	MODERATE	IST_003188	c.1963C>T	Leu655Phe	RHTO_06940	IML2
missense_variant	MODERATE	IST_003188	c.1987C>T	Leu663Phe	RHTO_06940	IML2
missense_variant	MODERATE	IST_003195	c.2810C>G	Thr937Ser	RHTO_06949
missense_variant	MODERATE	IST_003196	c.928T>A	Phe310Ile	RHTO_06950
missense_variant	MODERATE	IST_003198	c.3759_3760delCTinsGC	Ser1254Pro	RHTO_06953
missense_variant	MODERATE	IST_003198	c.3776G>C	Gly1259Ala	RHTO_06953
missense_variant	MODERATE	IST_003219	c.2214_2215delGAinsAT	Ile739Phe	RHTO_06975
missense_variant	MODERATE	IST_003225	c.1549G>C	Glu517Gln	RHTO_06982
missense_variant	MODERATE	IST_003230	c.1158A>C	Glu386Asp	RHTO_06989	YDR415C
missense_variant	MODERATE	IST_003236	c.1184C>T	Ala395Val	RHTO_06995	SPT8
missense_variant	MODERATE	IST_003236	c.1193_1194delCGinsGT	Ala398Gly	RHTO_06995	SPT8
missense_variant	MODERATE	IST_003243	c.287G>C	Gly96Ala	RHTO_07002
missense_variant	MODERATE	IST_003243	c.967A>C	Thr323Pro	RHTO_07002
missense_variant	MODERATE	IST_003250	c.2749A>C	Thr917Pro	RHTO_07009	STU1
missense_variant	MODERATE	IST_003250	c.2747G>A	Arg916Gln	RHTO_07009	STU1
missense_variant	MODERATE	IST_003250	c.727G>C	Val243Leu	RHTO_07009	STU1
missense_variant	MODERATE	IST_003252	c.440C>G	Ala147Gly	RHTO_07012
missense_variant	MODERATE	IST_003261	c.553G>C	Glu185Gln	RHTO_06008	THO1
missense_variant	MODERATE	IST_003261	c.551G>C	Gly184Ala	RHTO_06008	THO1
missense_variant	MODERATE	IST_003261	c.545C>G	Ala182Gly	RHTO_06008	THO1
missense_variant	MODERATE	IST_003261	c.491T>C	Val164Ala	RHTO_06008	THO1
missense_variant	MODERATE	IST_003261	c.486G>C	Glu162Asp	RHTO_06008	THO1
missense_variant	MODERATE	IST_003261	c.480_481delAGinsTA	GluGly160AspArg	RHTO_06008	THO1
missense_variant	MODERATE	IST_003262	c.109T>A	Ser37Thr	RHTO_06009
missense_variant	MODERATE	IST_003262	c.170T>A	Leu57His	RHTO_06009
missense_variant	MODERATE	IST_003262	c.172T>A	Phe58Ile	RHTO_06009
missense_variant	MODERATE	IST_003262	c.194T>A	Leu65His	RHTO_06009
missense_variant	MODERATE	IST_003262	c.632T>A	Leu211His	RHTO_06009
missense_variant	MODERATE	IST_003262	c.638T>A	Leu213His	RHTO_06009
missense_variant	MODERATE	IST_003262	c.643G>C	Asp215His	RHTO_06009
missense_variant	MODERATE	IST_003264	c.1357G>A	Ala453Thr	RHTO_06011	BMT5
missense_variant	MODERATE	IST_003265	c.1534G>A	Ala512Thr	RHTO_06013	JHD1
missense_variant	MODERATE	IST_003265	c.1545_1546delAGinsGA	Ala516Thr	RHTO_06013	JHD1
missense_variant	MODERATE	IST_003267	c.357G>C	Met119Ile	RHTO_06015
missense_variant	MODERATE	IST_003268	c.236T>C	Phe79Ser	RHTO_06017
missense_variant	MODERATE	IST_003269	c.1361C>T	Ala454Val	RHTO_06016	RGT2
missense_variant	MODERATE	IST_003271	c.1002_1003delATinsGG	Ser335Ala	RHTO_06019	DBP10
missense_variant	MODERATE	IST_003283	c.465C>A	Asp155Glu	RHTO_06032
missense_variant	MODERATE	IST_003283	c.468_469delGCinsTT	Leu157Phe	RHTO_06032
missense_variant	MODERATE	IST_003284	c.172A>T	Thr58Ser	RHTO_06033
missense_variant	MODERATE	IST_003284	c.267T>A	Asn89Lys	RHTO_06033
missense_variant	MODERATE	IST_003284	c.272G>A	Ser91Asn	RHTO_06033
missense_variant	MODERATE	IST_003284	c.298_300delCAAinsGGG	Gln100Gly	RHTO_06033
missense_variant	MODERATE	IST_003284	c.307G>T	Ala103Ser	RHTO_06033
missense_variant	MODERATE	IST_003296	c.1333C>G	Leu445Val	RHTO_06046
missense_variant	MODERATE	IST_003299	c.314C>A	Ala105Asp	RHTO_06053
missense_variant	MODERATE	IST_003299	c.308G>A	Ser103Asn	RHTO_06053
missense_variant	MODERATE	IST_003304	c.285_286delAAinsGT	Ile96Leu	RHTO_06049
missense_variant	MODERATE	IST_003305	c.2910G>A	Met970Ile	RHTO_06055	SGV1
missense_variant	MODERATE	IST_003314	c.23_24delAGinsCA	Glu8Ala	RHTO_06067
missense_variant	MODERATE	IST_003314	c.33_35delGGCinsTAT	Ala12Ile	RHTO_06067
missense_variant	MODERATE	IST_003314	c.667C>T	Pro223Ser	RHTO_06067
missense_variant	MODERATE	IST_003314	c.672G>C	Leu224Phe	RHTO_06067
missense_variant	MODERATE	IST_003315	c.436C>T	His146Tyr	RHTO_06068	SDH2
missense_variant	MODERATE	IST_003321	c.1775C>G	Ser592Trp	RHTO_06075
missense_variant	MODERATE	IST_003321	c.37C>G	Leu13Val	RHTO_06075
missense_variant	MODERATE	IST_003331	c.421C>T	Pro141Ser	RHTO_06084
missense_variant	MODERATE	IST_003334	c.1028T>G	Leu343Arg	RHTO_06088
missense_variant	MODERATE	IST_003335	c.226C>T	Leu76Phe	RHTO_06089
missense_variant	MODERATE	IST_003335	c.812_813delAAinsGC	Glu271Gly	RHTO_06089
missense_variant	MODERATE	IST_003335	c.821C>G	Ala274Gly	RHTO_06089
missense_variant	MODERATE	IST_003335	c.838C>G	Pro280Ala	RHTO_06089
missense_variant	MODERATE	IST_003336	c.1219G>A	Val407Ile	RHTO_06090
missense_variant	MODERATE	IST_003336	c.1191_1192delCGinsTA	Val398Ile	RHTO_06090
missense_variant	MODERATE	IST_003336	c.1183A>C	Ile395Leu	RHTO_06090
missense_variant	MODERATE	IST_003338	c.656C>T	Thr219Ile	RHTO_06092	SUI3
missense_variant	MODERATE	IST_003339	c.1639G>C	Ala547Pro	RHTO_06093
missense_variant	MODERATE	IST_003339	c.647C>T	Ser216Leu	RHTO_06093
missense_variant	MODERATE	IST_003340	c.2947C>T	Pro983Ser	RHTO_06111	STB4
missense_variant	MODERATE	IST_003340	c.812_814delCCGinsTGA	SerAsp271LeuAsn	RHTO_06111	STB4
missense_variant	MODERATE	IST_003341	c.1820A>T	Tyr607Phe	RHTO_06095	GSH1
missense_variant	MODERATE	IST_003344	c.1219G>A	Gly407Arg	RHTO_06098
missense_variant	MODERATE	IST_003345	c.1661A>C	Tyr554Ser	RHTO_06099
missense_variant	MODERATE	IST_003345	c.1655_1656delCTinsTC	Ala552Val	RHTO_06099
missense_variant	MODERATE	IST_003345	c.1652C>G	Thr551Arg	RHTO_06099
missense_variant	MODERATE	IST_003345	c.1644_1645delATinsGC	Ser549Pro	RHTO_06099
missense_variant	MODERATE	IST_003369	c.1973C>T	Ala658Val		RRN3
missense_variant	MODERATE	IST_003389	c.2318T>G	Val773Gly	RHTO_05299
missense_variant	MODERATE	IST_003390	c.4690G>A	Ala1564Thr	RHTO_05298
missense_variant	MODERATE	IST_003418	c.794C>G	Ala265Gly	RHTO_05267
missense_variant	MODERATE	IST_003427	c.490_491delCGinsGA	Arg164Asp	RHTO_05258
missense_variant	MODERATE	IST_003427	c.487G>C	Gly163Arg	RHTO_05258
missense_variant	MODERATE	IST_003427	c.482A>G	Tyr161Cys	RHTO_05258
missense_variant	MODERATE	IST_003451	c.1183A>G	Ile395Val	RHTO_01626	GAB1
missense_variant	MODERATE	IST_003451	c.1168G>T	Gly390Trp	RHTO_01626	GAB1
missense_variant	MODERATE	IST_003451	c.1166T>G	Val389Gly	RHTO_01626	GAB1
missense_variant	MODERATE	IST_003451	c.502G>A	Val168Ile	RHTO_01626	GAB1
missense_variant	MODERATE	IST_003455	c.1217C>G	Pro406Arg	RHTO_01622
missense_variant	MODERATE	IST_003456	c.4137A>C	Leu1379Phe	RHTO_01618	GCN2
missense_variant	MODERATE	IST_003456	c.6767A>G	Asn2256Ser	RHTO_01618	GCN2
missense_variant	MODERATE	IST_003457	c.1918A>G	Ile640Val	RHTO_01617
missense_variant	MODERATE	IST_003457	c.1964T>C	Val655Ala	RHTO_01617
missense_variant	MODERATE	IST_003459	c.2317G>C	Ala773Pro	RHTO_01614
missense_variant	MODERATE	IST_003459	c.2314A>G	Thr772Ala	RHTO_01614
missense_variant	MODERATE	IST_003459	c.2310_2311delCAinsTT	Ser771Cys	RHTO_01614
missense_variant	MODERATE	IST_003459	c.2241A>C	Lys747Asn	RHTO_01614
missense_variant	MODERATE	IST_003460	c.1543C>T	Arg515Cys	RHTO_01613
missense_variant	MODERATE	IST_003463	c.1441T>G	Ser481Ala	RHTO_01610	PYK2
missense_variant	MODERATE	IST_003471	c.122A>C	Lys41Thr	RHTO_01601
missense_variant	MODERATE	IST_003475	c.854A>G	Gln285Arg	RHTO_01593
missense_variant	MODERATE	IST_003478	c.152T>A	Leu51His	RHTO_01589
missense_variant	MODERATE	IST_003478	c.172T>A	Phe58Ile	RHTO_01589
missense_variant	MODERATE	IST_003479	c.34A>G	Ile12Val	RHTO_01587	PSD2
missense_variant	MODERATE	IST_003495	c.1468G>C	Ala490Pro	RHTO_01569
missense_variant	MODERATE	IST_003495	c.1499G>A	Ser500Asn	RHTO_01569
missense_variant	MODERATE	IST_003495	c.2122G>C	Ala708Pro	RHTO_01569
missense_variant	MODERATE	IST_003495	c.2126G>A	Gly709Asp	RHTO_01569
missense_variant	MODERATE	IST_003495	c.2129A>G	Asn710Ser	RHTO_01569
missense_variant	MODERATE	IST_003495	c.2131C>A	Gln711Lys	RHTO_01569
missense_variant	MODERATE	IST_003495	c.2142G>C	Gln714His	RHTO_01569
missense_variant	MODERATE	IST_003495	c.2145T>G	Asp715Glu	RHTO_01569
missense_variant	MODERATE	IST_003495	c.2150A>G	Lys717Arg	RHTO_01569
missense_variant	MODERATE	IST_003495	c.2286_2287delACinsGT	Arg763Cys	RHTO_01569
missense_variant	MODERATE	IST_003495	c.3029T>G	Leu1010Trp	RHTO_01569
missense_variant	MODERATE	IST_003497	c.1812_1813delCTinsGC	Ser605Pro	RHTO_01567
missense_variant	MODERATE	IST_003498	c.261G>T	Lys87Asn	RHTO_01566
missense_variant	MODERATE	IST_003499	c.631A>G	Asn211Asp	RHTO_01565
missense_variant	MODERATE	IST_003499	c.634G>A	Glu212Lys	RHTO_01565
missense_variant	MODERATE	IST_003503	c.960_961delCGinsTA	Ala321Thr	RHTO_01561	YNL320W
missense_variant	MODERATE	IST_003503	c.971T>C	Ile324Thr	RHTO_01561	YNL320W
missense_variant	MODERATE	IST_003503	c.985G>A	Glu329Lys	RHTO_01561	YNL320W
missense_variant	MODERATE	IST_003503	c.1051A>C	Ile351Leu	RHTO_01561	YNL320W
missense_variant	MODERATE	IST_003503	c.1071C>G	Asp357Glu	RHTO_01561	YNL320W
missense_variant	MODERATE	IST_003503	c.1097C>T	Ser366Leu	RHTO_01561	YNL320W
missense_variant	MODERATE	IST_003506	c.3028C>T	Arg1010Trp	RHTO_01558	PHO91
missense_variant	MODERATE	IST_003506	c.816_817delAGinsGA	Val273Met	RHTO_01558	PHO91
missense_variant	MODERATE	IST_003507	c.1287C>G	His429Gln	RHTO_01556
missense_variant	MODERATE	IST_003507	c.1276G>A	Glu426Lys	RHTO_01556
missense_variant	MODERATE	IST_003507	c.1270C>T	Leu424Phe	RHTO_01556
missense_variant	MODERATE	IST_003507	c.1261G>C	Glu421Gln	RHTO_01556
missense_variant	MODERATE	IST_003507	c.1258G>A	Ala420Thr	RHTO_01556
missense_variant	MODERATE	IST_003507	c.1255A>G	Ile419Val	RHTO_01556
missense_variant	MODERATE	IST_003507	c.1198T>G	Phe400Val	RHTO_01556
missense_variant	MODERATE	IST_003507	c.1181A>G	Lys394Arg	RHTO_01556
missense_variant	MODERATE	IST_003512	c.2335A>G	Ile779Val	RHTO_01551	SWI1
missense_variant	MODERATE	IST_003514	c.1967C>A	Pro656Gln	RHTO_01549
missense_variant	MODERATE	IST_003516	c.529A>C	Asn177His	RHTO_01547	SAC6
missense_variant	MODERATE	IST_003516	c.527T>A	Ile176Asn	RHTO_01547	SAC6
missense_variant	MODERATE	IST_003516	c.521A>C	Lys174Thr	RHTO_01547	SAC6
missense_variant	MODERATE	IST_003584	c.196T>G	Phe66Val	RHTO_01774	RRP3
missense_variant	MODERATE	IST_003603	c.754C>A	His252Asn	RHTO_01755
missense_variant	MODERATE	IST_003641	c.1787A>C	Lys596Thr	RHTO_05012
missense_variant	MODERATE	IST_003641	c.218T>G	Val73Gly	RHTO_05012
missense_variant	MODERATE	IST_003645	c.461T>A	Leu154His	RHTO_05008
missense_variant	MODERATE	IST_003656	c.230A>T	Asp77Val	RHTO_04994	GLC3
missense_variant	MODERATE	IST_003656	c.257A>C	Asn86Thr	RHTO_04994	GLC3
missense_variant	MODERATE	IST_003665	c.3158T>G	Leu1053Arg	RHTO_04985	PSY2
missense_variant	MODERATE	IST_003688	c.1108A>C	Ile370Leu	RHTO_04959
missense_variant	MODERATE	IST_003690	c.1477C>T	Pro493Ser	RHTO_04957	FAA2
missense_variant	MODERATE	IST_003690	c.1481_1482delGCinsAT	Arg494His	RHTO_04957	FAA2
missense_variant	MODERATE	IST_003692	c.1087G>C	Ala363Pro	RHTO_04426	NIP1
missense_variant	MODERATE	IST_003694	c.658G>A	Val220Ile	RHTO_04424
missense_variant	MODERATE	IST_003695	c.940G>A	Val314Ile	RHTO_04423
missense_variant	MODERATE	IST_003714	c.901G>A	Val301Ile	RHTO_04406
missense_variant	MODERATE	IST_003715	c.1991A>G	Glu664Gly	RHTO_04405	ILS1
missense_variant	MODERATE	IST_003718	c.5404C>G	Arg1802Gly	RHTO_04402	KAR3
missense_variant	MODERATE	IST_003718	c.5382T>G	Phe1794Leu	RHTO_04402	KAR3
missense_variant	MODERATE	IST_003718	c.4260_4261delGCinsAA	Leu1421Ile	RHTO_04402	KAR3
missense_variant	MODERATE	IST_003723	c.205A>G	Thr69Ala	RHTO_04380
missense_variant	MODERATE	IST_003723	c.295A>C	Asn99His	RHTO_04380
missense_variant	MODERATE	IST_003724	c.1741C>T	His581Tyr	RHTO_04395
missense_variant	MODERATE	IST_003731	c.2096A>G	Lys699Arg	RHTO_04388	SPT6
missense_variant	MODERATE	IST_003732	c.1447C>T	Pro483Ser	RHTO_04387
missense_variant	MODERATE	IST_003736	c.3632C>T	Ala1211Val	RHTO_04381	CDC25
missense_variant	MODERATE	IST_003736	c.4433G>T	Arg1478Met	RHTO_04381	CDC25
missense_variant	MODERATE	IST_003740	c.2301G>T	Met767Ile	RHTO_04377	TAF5
missense_variant	MODERATE	IST_003740	c.2306G>T	Gly769Val	RHTO_04377	TAF5
missense_variant	MODERATE	IST_003741	c.537_538delTGinsAT	Ala180Ser	RHTO_04376	TAF5
missense_variant	MODERATE	IST_003742	c.1235A>C	Gln412Pro	RHTO_04375
missense_variant	MODERATE	IST_003742	c.1229C>T	Ala410Val	RHTO_04375
missense_variant	MODERATE	IST_003743	c.165_166delCAinsTG	Thr56Ala	RHTO_04374	RRD2
missense_variant	MODERATE	IST_003744	c.414G>T	Leu138Phe
missense_variant	MODERATE	IST_003744	c.143T>G	Val48Gly
missense_variant	MODERATE	IST_003744	c.86G>A	Gly29Glu
missense_variant	MODERATE	IST_003745	c.1928T>G	Leu643Arg	RHTO_06630	BCH1
missense_variant	MODERATE	IST_003746	c.443T>A	Phe148Tyr	RHTO_06631
missense_variant	MODERATE	IST_003746	c.451_453delTACinsGCG	Tyr151Ala	RHTO_06631
missense_variant	MODERATE	IST_003752	c.2522G>A	Arg841His	RHTO_06637
missense_variant	MODERATE	IST_003752	c.2515_2516delACinsGT	Thr839Val	RHTO_06637
missense_variant	MODERATE	IST_003767	c.2008T>C	Ser670Pro	RHTO_06654
missense_variant	MODERATE	IST_003774	c.257G>A	Gly86Asp	RHTO_06661	YIP3
missense_variant	MODERATE	IST_003786	c.316A>T	Met106Leu	RHTO_03569
missense_variant	MODERATE	IST_003786	c.328_329delCAinsGG	Gln110Gly	RHTO_03569
missense_variant	MODERATE	IST_003786	c.1796_1797delGTinsCG	Gly599Ala	RHTO_03569
missense_variant	MODERATE	IST_003789	c.32A>G	Asn11Ser	RHTO_03566
missense_variant	MODERATE	IST_003802	c.931T>C	Tyr311His	RHTO_03554
missense_variant	MODERATE	IST_003802	c.941T>C	Val314Ala	RHTO_03554
missense_variant	MODERATE	IST_003802	c.1024T>G	Ser342Ala	RHTO_03554
missense_variant	MODERATE	IST_003802	c.1782_1783delCCinsTA	Arg595Ser	RHTO_03554
missense_variant	MODERATE	IST_003810	c.888A>C	Glu296Asp	RHTO_03546
missense_variant	MODERATE	IST_003821	c.2498C>A	Ala833Glu	RHTO_03532	ORC4
missense_variant	MODERATE	IST_003822	c.160T>G	Ser54Ala	RHTO_03531
missense_variant	MODERATE	IST_003822	c.166A>T	Met56Leu	RHTO_03531
missense_variant	MODERATE	IST_003829	c.391_392delACinsGT	Thr131Val	RHTO_03522	YAP6
missense_variant	MODERATE	IST_003829	c.385G>T	Asp129Tyr	RHTO_03522	YAP6
missense_variant	MODERATE	IST_003829	c.382C>G	Gln128Glu	RHTO_03522	YAP6
missense_variant	MODERATE	IST_003848	c.1410G>C	Arg470Ser	RHTO_03501
missense_variant	MODERATE	IST_003853	c.25G>T	Ala9Ser	RHTO_03496
missense_variant	MODERATE	IST_003865	c.5379T>G	Asp1793Glu	RHTO_03718
missense_variant	MODERATE	IST_003912	c.737C>G	Thr246Ser	RHTO_03659	MON1
missense_variant	MODERATE	IST_003913	c.237A>C	Glu79Asp	RHTO_03658
missense_variant	MODERATE	IST_003919	c.26G>C	Ser9Thr	RHTO_04248
missense_variant	MODERATE	IST_003919	c.30G>C	Glu10Asp	RHTO_04248
missense_variant	MODERATE	IST_003919	c.34G>C	Val12Leu	RHTO_04248
missense_variant	MODERATE	IST_003919	c.40G>A	Ala14Thr	RHTO_04248
missense_variant	MODERATE	IST_003919	c.52A>T	Thr18Ser	RHTO_04248
missense_variant	MODERATE	IST_003919	c.93A>T	Glu31Asp	RHTO_04248
missense_variant	MODERATE	IST_003919	c.102A>T	Lys34Asn	RHTO_04248
missense_variant	MODERATE	IST_003919	c.233G>C	Gly78Ala	RHTO_04248
missense_variant	MODERATE	IST_003921	c.308_309delGTinsAC	Gly103Asp	RHTO_04246
missense_variant	MODERATE	IST_003929	c.91G>T	Ala31Ser	RHTO_04238
missense_variant	MODERATE	IST_003929	c.451T>G	Leu151Val	RHTO_04238
missense_variant	MODERATE	IST_003930	c.213T>G	Asp71Glu	RHTO_04237	TRM9
missense_variant	MODERATE	IST_003934	c.707G>C	Cys236Ser	RHTO_04233
missense_variant	MODERATE	IST_003934	c.683_684delAGinsCC	Lys228Thr	RHTO_04233
missense_variant	MODERATE	IST_003934	c.678_679delGCinsAG	Gln227Glu	RHTO_04233
missense_variant	MODERATE	IST_003947	c.325A>C	Met109Leu	RHTO_04215
missense_variant	MODERATE	IST_003949	c.1983C>G	Asp661Glu	RHTO_04213	TRP5
missense_variant	MODERATE	IST_003953	c.784T>C	Phe262Leu	RHTO_04209
missense_variant	MODERATE	IST_003954	c.280T>G	Ser94Ala	RHTO_04208
missense_variant	MODERATE	IST_003954	c.283_284delGAinsAC	Asp95Thr	RHTO_04208
missense_variant	MODERATE	IST_003954	c.470A>C	Asn157Thr	RHTO_04208
missense_variant	MODERATE	IST_003954	c.473T>C	Leu158Ser	RHTO_04208
missense_variant	MODERATE	IST_003954	c.479_480delTTinsAC	Phe160Tyr	RHTO_04208
missense_variant	MODERATE	IST_003955	c.550A>C	Asn184His	RHTO_04207	PMP3
missense_variant	MODERATE	IST_003958	c.265A>C	Thr89Pro	RHTO_04204	UFD4
missense_variant	MODERATE	IST_003958	c.250T>G	Ser84Ala	RHTO_04204	UFD4
missense_variant	MODERATE	IST_003958	c.247T>G	Ser83Ala	RHTO_04204	UFD4
missense_variant	MODERATE	IST_003958	c.226A>C	Thr76Pro	RHTO_04204	UFD4
missense_variant	MODERATE	IST_003958	c.170_171delGAinsAG	Gly57Glu	RHTO_04204	UFD4
missense_variant	MODERATE	IST_003958	c.166C>G	Pro56Ala	RHTO_04204	UFD4
missense_variant	MODERATE	IST_003959	c.43_45delGCGinsAGT	Ala15Ser	RHTO_04203
missense_variant	MODERATE	IST_003962	c.3113G>A	Gly1038Asp	RHTO_04199	ETP1
missense_variant	MODERATE	IST_003962	c.2147C>T	Ala716Val	RHTO_04199	ETP1
missense_variant	MODERATE	IST_003962	c.2142_2143delTGinsGT	Ala715Ser	RHTO_04199	ETP1
missense_variant	MODERATE	IST_003963	c.704C>T	Ala235Val	RHTO_04198	MSC2
missense_variant	MODERATE	IST_003963	c.698A>G	Gln233Arg	RHTO_04198	MSC2
missense_variant	MODERATE	IST_003964	c.947T>C	Leu316Pro	RHTO_04197	DIT2
missense_variant	MODERATE	IST_003964	c.935G>A	Ser312Asn	RHTO_04197	DIT2
missense_variant	MODERATE	IST_003964	c.934A>C	Ser312Arg	RHTO_04197	DIT2
missense_variant	MODERATE	IST_003965	c.593G>A	Arg198His	RHTO_04196	MET13
missense_variant	MODERATE	IST_003969	c.898A>G	Ser300Gly	RHTO_04191
missense_variant	MODERATE	IST_003969	c.910C>A	Gln304Lys	RHTO_04191
missense_variant	MODERATE	IST_003970	c.1845G>C	Leu615Phe	RHTO_04189	BFR2
missense_variant	MODERATE	IST_003970	c.1836_1837delTTinsCC	Ser613Pro	RHTO_04189	BFR2
missense_variant	MODERATE	IST_003970	c.1812_1813delCGinsTA	Ala605Thr	RHTO_04189	BFR2
missense_variant	MODERATE	IST_003970	c.1798T>A	Ser600Thr	RHTO_04189	BFR2
missense_variant	MODERATE	IST_003970	c.699G>T	Leu233Phe	RHTO_04189	BFR2
missense_variant	MODERATE	IST_003971	c.77_78delCGinsAA	Thr26Lys	RHTO_04188	ZIM17
missense_variant	MODERATE	IST_003980	c.1453C>T	Arg485Cys	RHTO_04178	NOP58
missense_variant	MODERATE	IST_003981	c.895C>G	Gln299Glu	RHTO_04177	TUL1
missense_variant	MODERATE	IST_003982	c.1477G>T	Ala493Ser	RHTO_04176
missense_variant	MODERATE	IST_003989	c.1265A>C	Glu422Ala	RHTO_04168
missense_variant	MODERATE	IST_003992	c.353A>C	Lys118Thr	RHTO_01014
missense_variant	MODERATE	IST_003995	c.158A>C	Asn53Thr	RHTO_01016	RPS28B
missense_variant	MODERATE	IST_004003	c.70G>A	Asp24Asn	RHTO_01025
missense_variant	MODERATE	IST_004003	c.130A>C	Met44Leu	RHTO_01025
missense_variant	MODERATE	IST_004003	c.135_136delGGinsAA	Glu46Lys	RHTO_01025
missense_variant	MODERATE	IST_004003	c.286A>G	Lys96Glu	RHTO_01025
missense_variant	MODERATE	IST_004003	c.293_294delGGinsCC	Trp98Ser	RHTO_01025
missense_variant	MODERATE	IST_004003	c.296_297delGGinsTC	Trp99Phe	RHTO_01025
missense_variant	MODERATE	IST_004003	c.327G>C	Gln109His	RHTO_01025
missense_variant	MODERATE	IST_004006	c.165_167delAGAinsGCG	Asp56Arg	RHTO_01029
missense_variant	MODERATE	IST_004006	c.2447C>G	Ala816Gly	RHTO_01029
missense_variant	MODERATE	IST_004006	c.2452_2454delATGinsTCC	Met818Ser	RHTO_01029
missense_variant	MODERATE	IST_004015	c.521C>T	Thr174Met	RHTO_01038	KOG1
missense_variant	MODERATE	IST_004028	c.895T>G	Phe299Val	RHTO_01054
missense_variant	MODERATE	IST_004028	c.889A>T	Arg297Trp	RHTO_01054
missense_variant	MODERATE	IST_004028	c.883T>A	Ser295Thr	RHTO_01054
missense_variant	MODERATE	IST_004028	c.873_874delGGinsCC	Ala292Pro	RHTO_01054
missense_variant	MODERATE	IST_004028	c.869G>A	Ser290Asn	RHTO_01054
missense_variant	MODERATE	IST_004028	c.863C>G	Ala288Gly	RHTO_01054
missense_variant	MODERATE	IST_004028	c.829G>A	Ala277Thr	RHTO_01054
missense_variant	MODERATE	IST_004028	c.819T>G	Phe273Leu	RHTO_01054
missense_variant	MODERATE	IST_004028	c.755_756delAGinsTT	Gln252Leu	RHTO_01054
missense_variant	MODERATE	IST_004028	c.752G>A	Gly251Asp	RHTO_01054
missense_variant	MODERATE	IST_004028	c.677A>C	His226Pro	RHTO_01054
missense_variant	MODERATE	IST_004028	c.675G>C	Glu225Asp	RHTO_01054
missense_variant	MODERATE	IST_004028	c.672G>C	Glu224Asp	RHTO_01054
missense_variant	MODERATE	IST_004028	c.663G>T	Glu221Asp	RHTO_01054
missense_variant	MODERATE	IST_004028	c.648G>C	Glu216Asp	RHTO_01054
missense_variant	MODERATE	IST_004028	c.640_641delATinsGC	Met214Ala	RHTO_01054
missense_variant	MODERATE	IST_004029	c.3353T>C	Val1118Ala	RHTO_01056
missense_variant	MODERATE	IST_004029	c.3345T>G	Asn1115Lys	RHTO_01056
missense_variant	MODERATE	IST_004029	c.3119C>A	Thr1040Asn	RHTO_01056
missense_variant	MODERATE	IST_004039	c.1546G>A	Val516Ile	RHTO_01068	SPO71
missense_variant	MODERATE	IST_004040	c.2237A>G	Asp746Gly	RHTO_01069
missense_variant	MODERATE	IST_004040	c.2241_2242delAGinsCT	GluAsp747AspTyr	RHTO_01069
missense_variant	MODERATE	IST_004044	c.8A>G	Asp3Gly	RHTO_01073
missense_variant	MODERATE	IST_004044	c.23G>C	Ser8Thr	RHTO_01073
missense_variant	MODERATE	IST_004044	c.26A>G	Glu9Gly	RHTO_01073
missense_variant	MODERATE	IST_004044	c.44A>G	Asn15Ser	RHTO_01073
missense_variant	MODERATE	IST_004046	c.875_876delCCinsGT	Thr292Ser	RHTO_01075
missense_variant	MODERATE	IST_004083	c.1116T>G	Asn372Lys	RHTO_05359
missense_variant	MODERATE	IST_004101	c.162T>A	Asp54Glu	RHTO_05379
missense_variant	MODERATE	IST_004106	c.1207A>C	Ile403Leu	RHTO_05385	SED5
missense_variant	MODERATE	IST_004106	c.1199A>G	Gln400Arg	RHTO_05385	SED5
missense_variant	MODERATE	IST_004106	c.1196C>G	Pro399Arg	RHTO_05385	SED5
missense_variant	MODERATE	IST_004111	c.599_600delGTinsAC	Ser200Asn	RHTO_05391	PCH2
missense_variant	MODERATE	IST_004111	c.1456A>G	Thr486Ala	RHTO_05391	PCH2
missense_variant	MODERATE	IST_004111	c.1480C>A	Arg494Ser	RHTO_05391	PCH2
missense_variant	MODERATE	IST_004117	c.1404A>C	Glu468Asp	RHTO_05396
missense_variant	MODERATE	IST_004117	c.1415_1416delATinsCC	Asp472Ala	RHTO_05396
missense_variant	MODERATE	IST_004117	c.1811C>G	Ala604Gly	RHTO_05396
missense_variant	MODERATE	IST_004119	c.64G>T	Ala22Ser	RHTO_05398	YLL032C
missense_variant	MODERATE	IST_004125	c.1534C>T	Leu512Phe	RHTO_05405	MET7
missense_variant	MODERATE	IST_004125	c.1519C>A	Arg507Ser	RHTO_05405	MET7
missense_variant	MODERATE	IST_004129	c.951_952delGAinsCT	Thr318Ser	RHTO_05410	SNF4
missense_variant	MODERATE	IST_004129	c.936G>C	Met312Ile	RHTO_05410	SNF4
missense_variant	MODERATE	IST_004129	c.934A>G	Met312Val	RHTO_05410	SNF4
missense_variant	MODERATE	IST_004130	c.379G>T	Ala127Ser	RHTO_05411
missense_variant	MODERATE	IST_004130	c.385A>G	Lys129Glu	RHTO_05411
missense_variant	MODERATE	IST_004150	c.1451T>C	Val484Ala	RHTO_07921	CAC2
missense_variant	MODERATE	IST_004153	c.1283G>A	Gly428Asp	RHTO_07918
missense_variant	MODERATE	IST_004153	c.405_406delACinsGT	His136Tyr	RHTO_07918
missense_variant	MODERATE	IST_004153	c.401_402delCCinsAA	Ala134Glu	RHTO_07918
missense_variant	MODERATE	IST_004153	c.373C>T	Arg125Cys	RHTO_07918
missense_variant	MODERATE	IST_004161	c.139C>G	Pro47Ala	RHTO_07910
missense_variant	MODERATE	IST_004161	c.3272A>T	His1091Leu	RHTO_07910
missense_variant	MODERATE	IST_004170	c.89G>A	Gly30Glu	RHTO_07901	ASP1
missense_variant	MODERATE	IST_004192	c.958G>A	Val320Ile	RHTO_07878
missense_variant	MODERATE	IST_004197	c.968A>T	Tyr323Phe	RHTO_07871
missense_variant	MODERATE	IST_004197	c.958C>A	Gln320Lys	RHTO_07871
missense_variant	MODERATE	IST_004204	c.251G>T	Cys84Phe	RHTO_07864
missense_variant	MODERATE	IST_004204	c.54C>A	Ser18Arg	RHTO_07864
missense_variant	MODERATE	IST_004204	c.52A>G	Ser18Gly	RHTO_07864
missense_variant	MODERATE	IST_004230	c.307A>C	Ile103Leu	RHTO_04099	YLR118C
missense_variant	MODERATE	IST_004233	c.1288C>T	Arg430Trp	RHTO_04095
missense_variant	MODERATE	IST_004249	c.352_353delCGinsTA	Arg118Tyr	RHTO_04074
missense_variant	MODERATE	IST_004249	c.360_361delTGinsCC	Ala121Pro	RHTO_04074
missense_variant	MODERATE	IST_004249	c.364C>T	Leu122Phe	RHTO_04074
missense_variant	MODERATE	IST_004262	c.2537T>G	Phe846Cys	RHTO_04059
missense_variant	MODERATE	IST_004267	c.20T>G	Leu7Arg	RHTO_04054	UBC13
missense_variant	MODERATE	IST_004268	c.410G>A	Gly137Asp	RHTO_04053
missense_variant	MODERATE	IST_004268	c.394T>C	Ser132Pro	RHTO_04053
missense_variant	MODERATE	IST_004294	c.1351T>G	Trp451Gly
missense_variant	MODERATE	IST_004294	c.1345T>G	Phe449Val
missense_variant	MODERATE	IST_004294	c.1342A>C	Ile448Leu
missense_variant	MODERATE	IST_004294	c.1336T>A	Ser446Thr
missense_variant	MODERATE	IST_004294	c.1334T>A	Leu445His
missense_variant	MODERATE	IST_004294	c.1331T>A	Leu444His
missense_variant	MODERATE	IST_004294	c.1319T>A	Leu440His
missense_variant	MODERATE	IST_004314	c.1052T>A	Met351Lys	RHTO_04287
missense_variant	MODERATE	IST_004314	c.1057T>A	Phe353Ile	RHTO_04287
missense_variant	MODERATE	IST_004324	c.2465A>C	Gln822Pro	RHTO_04274
missense_variant	MODERATE	IST_004338	c.1324T>G	Phe442Val	RHTO_04259
missense_variant	MODERATE	IST_004343	c.1102G>A	Ala368Thr	RHTO_04252
missense_variant	MODERATE	IST_004350	c.231C>A	His77Gln	RHTO_05529
missense_variant	MODERATE	IST_004351	c.709A>C	Lys237Gln	RHTO_05528
missense_variant	MODERATE	IST_004353	c.97C>T	Leu33Phe	RHTO_05526
missense_variant	MODERATE	IST_004353	c.236C>T	Thr79Ile	RHTO_05526
missense_variant	MODERATE	IST_004354	c.1673_1674delGGinsAA	Gly558Glu	RHTO_05525
missense_variant	MODERATE	IST_004354	c.472G>A	Asp158Asn	RHTO_05525
missense_variant	MODERATE	IST_004354	c.466_467delGAinsAG	Asp156Ser	RHTO_05525
missense_variant	MODERATE	IST_004354	c.456_457delGAinsCG	Met153Val	RHTO_05525
missense_variant	MODERATE	IST_004365	c.628_629delACinsGA	Thr210Glu	RHTO_05512
missense_variant	MODERATE	IST_004365	c.649G>A	Asp217Asn	RHTO_05512
missense_variant	MODERATE	IST_004370	c.270_271delCCinsTG	Pro91Ala	RHTO_05507
missense_variant	MODERATE	IST_004371	c.1244T>A	Leu415His	RHTO_05506	SPE2
missense_variant	MODERATE	IST_004374	c.98A>T	Lys33Met	RHTO_05502	POP1
missense_variant	MODERATE	IST_004385	c.12_13delCGinsGA	AspAla4GluThr	RHTO_05490	UBX4
missense_variant	MODERATE	IST_004386	c.1249A>T	Ile417Phe	RHTO_05489
missense_variant	MODERATE	IST_004387	c.200C>T	Pro67Leu	RHTO_05488
missense_variant	MODERATE	IST_004387	c.190_191delCGinsGT	Arg64Val	RHTO_05488
missense_variant	MODERATE	IST_004388	c.49_50delACinsCT	Thr17Leu	RHTO_05486
missense_variant	MODERATE	IST_004391	c.1310A>G	Lys437Arg	RHTO_05483
missense_variant	MODERATE	IST_004391	c.1300G>T	Val434Leu	RHTO_05483
missense_variant	MODERATE	IST_004391	c.1237C>A	Arg413Ser	RHTO_05483
missense_variant	MODERATE	IST_004391	c.754C>T	Leu252Phe	RHTO_05483
missense_variant	MODERATE	IST_004394	c.1153G>A	Gly385Arg	RHTO_05480
missense_variant	MODERATE	IST_004394	c.707C>T	Ser236Leu	RHTO_05480
missense_variant	MODERATE	IST_004396	c.665A>G	Asp222Gly	RHTO_05478
missense_variant	MODERATE	IST_004399	c.22T>C	Ser8Pro	RHTO_07927
missense_variant	MODERATE	IST_004399	c.26G>A	Arg9Gln	RHTO_07927
missense_variant	MODERATE	IST_004399	c.31G>A	Ala11Thr	RHTO_07927
missense_variant	MODERATE	IST_004401	c.717G>C	Glu239Asp	RHTO_05474
missense_variant	MODERATE	IST_004401	c.689T>C	Val230Ala	RHTO_05474
missense_variant	MODERATE	IST_004401	c.670T>G	Leu224Val	RHTO_05474
missense_variant	MODERATE	IST_004401	c.668G>A	Gly223Glu	RHTO_05474
missense_variant	MODERATE	IST_004401	c.665G>T	Gly222Val	RHTO_05474
missense_variant	MODERATE	IST_004401	c.655A>G	Lys219Glu	RHTO_05474
missense_variant	MODERATE	IST_004401	c.650_651delAGinsGC	Gln217Arg	RHTO_05474
missense_variant	MODERATE	IST_004401	c.641C>G	Pro214Arg	RHTO_05474
missense_variant	MODERATE	IST_004403	c.183_184delACinsGA	Gln62Lys	RHTO_05472
missense_variant	MODERATE	IST_004403	c.194_195delGCinsCA	Gly65Ala	RHTO_05472
missense_variant	MODERATE	IST_004405	c.1353_1354delTAinsCT	Thr452Ser	RHTO_05470	ERF2
missense_variant	MODERATE	IST_004405	c.1331C>T	Ser444Phe	RHTO_05470	ERF2
missense_variant	MODERATE	IST_004405	c.1304T>G	Leu435Arg	RHTO_05470	ERF2
missense_variant	MODERATE	IST_004405	c.914A>G	Gln305Arg	RHTO_05470	ERF2
missense_variant	MODERATE	IST_004405	c.895G>A	Val299Ile	RHTO_05470	ERF2
missense_variant	MODERATE	IST_004405	c.887C>G	Ala296Gly	RHTO_05470	ERF2
missense_variant	MODERATE	IST_004406	c.2974A>C	Thr992Pro	RHTO_05468	RAD4
missense_variant	MODERATE	IST_004406	c.2993A>C	Lys998Thr	RHTO_05468	RAD4
missense_variant	MODERATE	IST_004412	c.445_446delAGinsGA	Arg149Glu	RHTO_05462
missense_variant	MODERATE	IST_004419	c.647_648delTGinsCT	Leu216Pro	RHTO_05166	VAM6
missense_variant	MODERATE	IST_004420	c.592T>G	Ser198Ala	RHTO_05167
missense_variant	MODERATE	IST_004423	c.374A>T	Asn125Ile	RHTO_05172
missense_variant	MODERATE	IST_004423	c.365_366delCAinsTG	Pro122Leu	RHTO_05172
missense_variant	MODERATE	IST_004429	c.924_925delTAinsGG	Ile309Val	RHTO_05178	PMS1
missense_variant	MODERATE	IST_004430	c.1171C>G	Leu391Val	RHTO_05179
missense_variant	MODERATE	IST_004434	c.1086G>C	Glu362Asp	RHTO_05183
missense_variant	MODERATE	IST_004434	c.1498G>A	Gly500Ser	RHTO_05183
missense_variant	MODERATE	IST_004436	c.1001A>C	Glu334Ala	RHTO_05185	SWD3
missense_variant	MODERATE	IST_004436	c.1004C>A	Ala335Glu	RHTO_05185	SWD3
missense_variant	MODERATE	IST_004438	c.320C>T	Ala107Val	RHTO_05187
missense_variant	MODERATE	IST_004439	c.3020_3021delCGinsTC	Ala1007Val	RHTO_05188
missense_variant	MODERATE	IST_004439	c.3013A>G	Ser1005Gly	RHTO_05188
missense_variant	MODERATE	IST_004441	c.1670C>T	Pro557Leu	RHTO_05192	CAJ1
missense_variant	MODERATE	IST_004441	c.1657C>T	Leu553Phe	RHTO_05192	CAJ1
missense_variant	MODERATE	IST_004441	c.1646_1647delGAinsAG	Arg549Gln	RHTO_05192	CAJ1
missense_variant	MODERATE	IST_004441	c.1636T>C	Ser546Pro	RHTO_05192	CAJ1
missense_variant	MODERATE	IST_004441	c.1611_1612delCTinsAC	HisPhe537GlnLeu	RHTO_05192	CAJ1
missense_variant	MODERATE	IST_004441	c.1609C>T	His537Tyr	RHTO_05192	CAJ1
missense_variant	MODERATE	IST_004445	c.510G>T	Gln170His	RHTO_05197
missense_variant	MODERATE	IST_004446	c.1168G>A	Val390Ile	RHTO_05199
missense_variant	MODERATE	IST_004446	c.1054C>A	Arg352Ser	RHTO_05199
missense_variant	MODERATE	IST_004446	c.936T>A	Asp312Glu	RHTO_05199
missense_variant	MODERATE	IST_004448	c.2558T>C	Val853Ala	RHTO_05201	UBP12
missense_variant	MODERATE	IST_004448	c.440G>C	Arg147Thr	RHTO_05201	UBP12
missense_variant	MODERATE	IST_004450	c.654T>G	Ile218Met	RHTO_05204
missense_variant	MODERATE	IST_004451	c.445A>G	Ser149Gly	RHTO_05205
missense_variant	MODERATE	IST_004452	c.2224A>G	Ile742Val	RHTO_05206
missense_variant	MODERATE	IST_004452	c.1009G>C	Val337Leu	RHTO_05206
missense_variant	MODERATE	IST_004452	c.1007G>T	Ser336Ile	RHTO_05206
missense_variant	MODERATE	IST_004459	c.802A>G	Lys268Glu	RHTO_05215
missense_variant	MODERATE	IST_004459	c.799T>C	Phe267Leu	RHTO_05215
missense_variant	MODERATE	IST_004461	c.500C>G	Thr167Ser	RHTO_05217
missense_variant	MODERATE	IST_004461	c.1075A>G	Thr359Ala	RHTO_05217
missense_variant	MODERATE	IST_004468	c.875C>T	Ala292Val	RHTO_05226
missense_variant	MODERATE	IST_004473	c.7217A>T	Glu2406Val	RHTO_02139	FAS2
missense_variant	MODERATE	IST_004475	c.1087G>A	Ala363Thr	RHTO_03652
missense_variant	MODERATE	IST_004475	c.1157A>C	Gln386Pro	RHTO_03652
missense_variant	MODERATE	IST_004477	c.933T>A	His311Gln	RHTO_03650
missense_variant	MODERATE	IST_004477	c.1258T>A	Cys420Ser	RHTO_03650
missense_variant	MODERATE	IST_004477	c.1288T>A	Ser430Thr	RHTO_03650
missense_variant	MODERATE	IST_004478	c.769_771delGTCinsACT	Val257Thr	RHTO_03649
missense_variant	MODERATE	IST_004556	c.1481A>G	Asp494Gly	RHTO_03830
missense_variant	MODERATE	IST_004561	c.1022G>A	Gly341Asp		NAR1
missense_variant	MODERATE	IST_004611	c.883_884delCTinsGA	Leu295Asp	RHTO_01216
missense_variant	MODERATE	IST_004611	c.887T>C	Leu296Ser	RHTO_01216
missense_variant	MODERATE	IST_004611	c.890G>A	Arg297Gln	RHTO_01216
missense_variant	MODERATE	IST_004612	c.1311T>A	Ser437Arg	RHTO_01214
missense_variant	MODERATE	IST_004638	c.965C>G	Ala322Gly	RHTO_01188
missense_variant	MODERATE	IST_004639	c.3478T>G	Ser1160Ala	RHTO_01185
missense_variant	MODERATE	IST_004639	c.3473C>T	Ala1158Val	RHTO_01185
missense_variant	MODERATE	IST_004639	c.3271A>C	Ile1091Leu	RHTO_01185
missense_variant	MODERATE	IST_004664	c.136T>A	Ser46Thr	RHTO_05667
missense_variant	MODERATE	IST_004664	c.183A>C	Glu61Asp	RHTO_05667
missense_variant	MODERATE	IST_004748	c.131_133delCGAinsTCT	AlaThr44ValSer	RHTO_01710
missense_variant	MODERATE	IST_004748	c.914A>C	Glu305Ala	RHTO_01710
missense_variant	MODERATE	IST_004748	c.2111_2112delGGinsAA	Arg704Lys	RHTO_01710
missense_variant	MODERATE	IST_004752	c.1642A>T	Thr548Ser	RHTO_01706	FUR4
missense_variant	MODERATE	IST_004752	c.1630C>G	Leu544Val	RHTO_01706	FUR4
missense_variant	MODERATE	IST_004752	c.1626_1627delGGinsAC	Val543Leu	RHTO_01706	FUR4
missense_variant	MODERATE	IST_004752	c.1621A>T	Thr541Ser	RHTO_01706	FUR4
missense_variant	MODERATE	IST_004752	c.1391T>C	Leu464Pro	RHTO_01706	FUR4
missense_variant	MODERATE	IST_004754	c.476T>G	Leu159Arg	RHTO_01703
missense_variant	MODERATE	IST_004758	c.1457C>T	Ala486Val	RHTO_01699
missense_variant	MODERATE	IST_004767	c.708C>A	Phe236Leu	RHTO_01688	GTR2
missense_variant	MODERATE	IST_004770	c.1421C>T	Ala474Val	RHTO_01685
missense_variant	MODERATE	IST_004777	c.16T>C	Phe6Leu	RHTO_01678
missense_variant	MODERATE	IST_004781	c.742C>T	Arg248Trp	RHTO_01674
missense_variant	MODERATE	IST_004784	c.213C>A	Asp71Glu	RHTO_01671	RNH201
missense_variant	MODERATE	IST_004785	c.937C>G	Pro313Ala	RHTO_01669
missense_variant	MODERATE	IST_004793	c.1067T>C	Leu356Pro	RHTO_01661	ICE2
missense_variant	MODERATE	IST_004794	c.499A>C	Ser167Arg	RHTO_01659
missense_variant	MODERATE	IST_004804	c.1112A>C	Asn371Thr	RHTO_01651
missense_variant	MODERATE	IST_004811	c.2522A>T	Glu841Val	RHTO_01644	ITC1
missense_variant	MODERATE	IST_004822	c.837C>G	Asp279Glu	RHTO_01632
missense_variant	MODERATE	IST_004822	c.821T>G	Ile274Ser	RHTO_01632
missense_variant	MODERATE	IST_004825	c.476_477delTTinsAC	Phe159Tyr	RHTO_01629
missense_variant	MODERATE	IST_004825	c.814T>C	Ser272Pro	RHTO_01629
missense_variant	MODERATE	IST_004827	c.1340A>C	Glu447Ala	RHTO_01627
missense_variant	MODERATE	IST_004827	c.1335_1336delAAinsGC	Thr446Pro	RHTO_01627
missense_variant	MODERATE	IST_004833	c.612_613delGAinsAC	Thr205Pro	RHTO_02804
missense_variant	MODERATE	IST_004833	c.587_588delCTinsTC	Ala196Val	RHTO_02804
missense_variant	MODERATE	IST_004845	c.1993A>T	Thr665Ser	RHTO_02818	FBP26
missense_variant	MODERATE	IST_004845	c.1948A>G	Asn650Asp	RHTO_02818	FBP26
missense_variant	MODERATE	IST_004849	c.2168T>G	Leu723Arg	RHTO_02822	NCA2
missense_variant	MODERATE	IST_004855	c.493C>T	Pro165Ser	RHTO_02825
missense_variant	MODERATE	IST_004856	c.976G>A	Gly326Ser	RHTO_02826	DSC3
missense_variant	MODERATE	IST_004858	c.1327G>A	Glu443Lys	RHTO_02827
missense_variant	MODERATE	IST_004858	c.1379T>C	Val460Ala	RHTO_02827
missense_variant	MODERATE	IST_004868	c.42_43delAGinsGT	Ala15Ser	RHTO_02838	CTR3
missense_variant	MODERATE	IST_004869	c.1047_1048delAGinsGA	Val350Ile	RHTO_02839	EHD3
missense_variant	MODERATE	IST_004869	c.1051C>A	Gln351Lys	RHTO_02839	EHD3
missense_variant	MODERATE	IST_004869	c.1062G>C	Glu354Asp	RHTO_02839	EHD3
missense_variant	MODERATE	IST_004875	c.1463A>C	His488Pro	RHTO_02845
missense_variant	MODERATE	IST_004875	c.775C>A	Gln259Lys	RHTO_02845
missense_variant	MODERATE	IST_004880	c.1438A>C	Ile480Leu	RHTO_02849
missense_variant	MODERATE	IST_004880	c.1449_1450delAAinsGG	Lys484Glu	RHTO_02849
missense_variant	MODERATE	IST_004880	c.1459_1460delAAinsGC	Lys487Ala	RHTO_02849
missense_variant	MODERATE	IST_004880	c.1466A>G	Lys489Arg	RHTO_02849
missense_variant	MODERATE	IST_004880	c.1471G>A	Glu491Lys	RHTO_02849
missense_variant	MODERATE	IST_004880	c.1474A>G	Thr492Ala	RHTO_02849
missense_variant	MODERATE	IST_004886	c.40C>A	Pro14Thr	RHTO_02855
missense_variant	MODERATE	IST_004887	c.2274G>C	Lys758Asn	RHTO_02857
missense_variant	MODERATE	IST_004887	c.1825C>G	Pro609Ala	RHTO_02857
missense_variant	MODERATE	IST_004900	c.458T>A	Leu153Gln	RHTO_00951	RAV1
missense_variant	MODERATE	IST_004901	c.1421C>T	Pro474Leu	RHTO_00953
missense_variant	MODERATE	IST_004901	c.1448C>G	Pro483Arg	RHTO_00953
missense_variant	MODERATE	IST_004901	c.1464_1465delCTinsAA	AsnSer488LysThr	RHTO_00953
missense_variant	MODERATE	IST_004901	c.1471C>T	Pro491Ser	RHTO_00953
missense_variant	MODERATE	IST_004901	c.1477C>T	Pro493Ser	RHTO_00953
missense_variant	MODERATE	IST_004901	c.1482C>G	His494Gln	RHTO_00953
missense_variant	MODERATE	IST_004904	c.2025C>G	Phe675Leu	RHTO_00957	SAD1
missense_variant	MODERATE	IST_004906	c.2560G>A	Asp854Asn	RHTO_00960
missense_variant	MODERATE	IST_004908	c.1201_1202delATinsGA	Ile401Asp	RHTO_00963
missense_variant	MODERATE	IST_004908	c.1197G>C	Glu399Asp	RHTO_00963
missense_variant	MODERATE	IST_004908	c.1195G>A	Glu399Lys	RHTO_00963
missense_variant	MODERATE	IST_004910	c.1201T>C	Trp401Arg	RHTO_00965
missense_variant	MODERATE	IST_004910	c.1196_1197delAAinsGT	Gln399Arg	RHTO_00965
missense_variant	MODERATE	IST_004910	c.105_106delACinsGA	Pro36Thr	RHTO_00965
missense_variant	MODERATE	IST_004912	c.421_423delAAGinsCGC	Lys141Arg	RHTO_00967
missense_variant	MODERATE	IST_004912	c.413C>A	Ala138Glu	RHTO_00967
missense_variant	MODERATE	IST_004913	c.2174A>C	Gln725Pro	RHTO_00968	KEL1
missense_variant	MODERATE	IST_004913	c.2402C>T	Thr801Met	RHTO_00968	KEL1
missense_variant	MODERATE	IST_004917	c.1313C>T	Thr438Ile	RHTO_00972
missense_variant	MODERATE	IST_004917	c.254C>A	Thr85Lys	RHTO_00972
missense_variant	MODERATE	IST_004917	c.250_251delGAinsAG	Glu84Arg	RHTO_00972
missense_variant	MODERATE	IST_004917	c.232G>A	Asp78Asn	RHTO_00972
missense_variant	MODERATE	IST_004917	c.159_160delACinsCA	Arg54Ser	RHTO_00972
missense_variant	MODERATE	IST_004917	c.153C>G	Asp51Glu	RHTO_00972
missense_variant	MODERATE	IST_004917	c.147_148delCAinsTG	Ile50Val	RHTO_00972
missense_variant	MODERATE	IST_004917	c.133T>G	Ser45Ala	RHTO_00972
missense_variant	MODERATE	IST_004917	c.118A>T	Thr40Ser	RHTO_00972
missense_variant	MODERATE	IST_004917	c.115A>G	Lys39Glu	RHTO_00972
missense_variant	MODERATE	IST_004917	c.43T>A	Cys15Ser	RHTO_00972
missense_variant	MODERATE	IST_004917	c.28_29delCGinsGT	Arg10Val	RHTO_00972
missense_variant	MODERATE	IST_004917	c.11A>T	Asn4Ile	RHTO_00972
missense_variant	MODERATE	IST_004923	c.15_17delCGGinsTCA	Gly6Gln	RHTO_00978
missense_variant	MODERATE	IST_004923	c.59C>A	Ala20Asp	RHTO_00978
missense_variant	MODERATE	IST_004923	c.114_115delCGinsGA	Val39Ile	RHTO_00978
missense_variant	MODERATE	IST_004923	c.151G>A	Val51Ile	RHTO_00978
missense_variant	MODERATE	IST_004925	c.727G>A	Val243Ile	RHTO_00980
missense_variant	MODERATE	IST_004925	c.764_765delCGinsAC	Ala255Asp	RHTO_00980
missense_variant	MODERATE	IST_004925	c.771T>G	Asn257Lys	RHTO_00980
missense_variant	MODERATE	IST_004925	c.773_774delCAinsGC	Pro258Arg	RHTO_00980
missense_variant	MODERATE	IST_004925	c.799T>A	Leu267Met	RHTO_00980
missense_variant	MODERATE	IST_004930	c.35T>G	Val12Gly	RHTO_00982
missense_variant	MODERATE	IST_004931	c.649G>A	Val217Ile	RHTO_00983
missense_variant	MODERATE	IST_004940	c.177_178delTCinsCG	His60Asp	RHTO_00991
missense_variant	MODERATE	IST_004941	c.896T>A	Phe299Tyr	RHTO_00992
missense_variant	MODERATE	IST_004941	c.901C>T	Pro301Ser	RHTO_00992
missense_variant	MODERATE	IST_004945	c.15_16delCGinsTC	Glu6Gln	RHTO_00996
missense_variant	MODERATE	IST_004946	c.322G>C	Val108Leu	RHTO_00997
missense_variant	MODERATE	IST_004949	c.737C>A	Ala246Glu	RHTO_01000	BUD22
missense_variant	MODERATE	IST_004949	c.752G>C	Gly251Ala	RHTO_01000	BUD22
missense_variant	MODERATE	IST_004951	c.805T>C	Tyr269His	RHTO_01002	YPR147C
missense_variant	MODERATE	IST_004952	c.633C>G	Asn211Lys	RHTO_01003
missense_variant	MODERATE	IST_004955	c.148_149delACinsCA	Thr50His	RHTO_01006
missense_variant	MODERATE	IST_004955	c.140T>A	Phe47Tyr	RHTO_01006
missense_variant	MODERATE	IST_004955	c.112C>G	Gln38Glu	RHTO_01006
missense_variant	MODERATE	IST_004955	c.81C>G	Asp27Glu	RHTO_01006
missense_variant	MODERATE	IST_004955	c.67G>C	Gly23Arg	RHTO_01006
missense_variant	MODERATE	IST_004955	c.34C>A	Arg12Ser	RHTO_01006
missense_variant	MODERATE	IST_004962	c.91T>C	Tyr31His	RHTO_00563
missense_variant	MODERATE	IST_004963	c.3858A>T	Gln1286His	RHTO_00561
missense_variant	MODERATE	IST_004963	c.3848A>C	Lys1283Thr	RHTO_00561
missense_variant	MODERATE	IST_004963	c.3838C>G	Arg1280Gly	RHTO_00561
missense_variant	MODERATE	IST_004972	c.574A>C	Ile192Leu	RHTO_00552
missense_variant	MODERATE	IST_004972	c.576C>G	Ile192Met	RHTO_00552
missense_variant	MODERATE	IST_004975	c.46G>C	Glu16Gln	RHTO_00549	HAT2
missense_variant	MODERATE	IST_004975	c.55A>C	Ile19Leu	RHTO_00549	HAT2
missense_variant	MODERATE	IST_004975	c.632T>A	Phe211Tyr	RHTO_00549	HAT2
missense_variant	MODERATE	IST_004988	c.733C>T	Arg245Cys	RHTO_00536
missense_variant	MODERATE	IST_004988	c.736G>A	Val246Ile	RHTO_00536
missense_variant	MODERATE	IST_005002	c.194T>G	Leu65Arg	RHTO_00521
missense_variant	MODERATE	IST_005011	c.1528G>A	Ala510Thr	RHTO_00510
missense_variant	MODERATE	IST_005012	c.2087G>T	Ser696Ile	RHTO_00509
missense_variant	MODERATE	IST_005019	c.451_452delCAinsAG	Gln151Arg	RHTO_02740
missense_variant	MODERATE	IST_005019	c.445T>A	Ser149Thr	RHTO_02740
missense_variant	MODERATE	IST_005019	c.443G>A	Arg148Gln	RHTO_02740
missense_variant	MODERATE	IST_005021	c.1688_1689delTGinsGT	Met563Ser	RHTO_02738
missense_variant	MODERATE	IST_005021	c.1685C>T	Ser562Leu	RHTO_02738
missense_variant	MODERATE	IST_005021	c.915C>G	Asp305Glu	RHTO_02738
missense_variant	MODERATE	IST_005021	c.560T>C	Val187Ala	RHTO_02738
missense_variant	MODERATE	IST_005021	c.551G>T	Trp184Leu	RHTO_02738
missense_variant	MODERATE	IST_005021	c.548A>G	His183Arg	RHTO_02738
missense_variant	MODERATE	IST_005021	c.545C>T	Ser182Leu	RHTO_02738
missense_variant	MODERATE	IST_005021	c.538A>G	Met180Val	RHTO_02738
missense_variant	MODERATE	IST_005022	c.308C>A	Pro103His	RHTO_02737
missense_variant	MODERATE	IST_005054	c.1582A>G	Ile528Val
missense_variant	MODERATE	IST_005054	c.1577A>G	Lys526Arg
missense_variant	MODERATE	IST_005054	c.1457C>T	Ala486Val
missense_variant	MODERATE	IST_005054	c.1049T>C	Val350Ala
missense_variant	MODERATE	IST_005057	c.1092_1093delACinsCG	Leu365Val	RHTO_02695
missense_variant	MODERATE	IST_005057	c.1118C>A	Pro373His	RHTO_02695
missense_variant	MODERATE	IST_005057	c.1159A>C	Asn387His	RHTO_02695
missense_variant	MODERATE	IST_005057	c.1269C>G	Asp423Glu	RHTO_02695
missense_variant	MODERATE	IST_005057	c.1281_1282delCGinsTA	Gly428Ser	RHTO_02695
missense_variant	MODERATE	IST_005057	c.1294C>T	Leu432Phe	RHTO_02695
missense_variant	MODERATE	IST_005058	c.748T>G	Phe250Val	RHTO_02694
missense_variant	MODERATE	IST_005058	c.760T>A	Ser254Thr	RHTO_02694
missense_variant	MODERATE	IST_005058	c.764T>A	Phe255Tyr	RHTO_02694
missense_variant	MODERATE	IST_005058	c.767_768delCGinsGC	Thr256Ser	RHTO_02694
missense_variant	MODERATE	IST_005060	c.249_250delGTinsTA	Ser84Thr	RHTO_02692
missense_variant	MODERATE	IST_005060	c.260A>T	His87Leu	RHTO_02692
missense_variant	MODERATE	IST_005060	c.301A>G	Asn101Asp	RHTO_02692
missense_variant	MODERATE	IST_005060	c.307G>A	Asp103Asn	RHTO_02692
missense_variant	MODERATE	IST_005060	c.733C>T	Pro245Ser	RHTO_02692
missense_variant	MODERATE	IST_005060	c.803G>A	Arg268Lys	RHTO_02692
missense_variant	MODERATE	IST_005061	c.437C>T	Thr146Met	RHTO_02691
missense_variant	MODERATE	IST_005064	c.1426_1428delCGCinsAAG	Arg476Lys	RHTO_02688	ALG2
missense_variant	MODERATE	IST_005074	c.58G>A	Ala20Thr	RHTO_02677	TSR1
missense_variant	MODERATE	IST_005074	c.1071G>C	Leu357Phe	RHTO_02677	TSR1
missense_variant	MODERATE	IST_005074	c.1127T>C	Leu376Pro	RHTO_02677	TSR1
missense_variant	MODERATE	IST_005093	c.962G>T	Arg321Leu	RHTO_02055	DUG3
missense_variant	MODERATE	IST_005135	c.357_358delACinsGT	Leu120Phe	RHTO_02100	HCA4
missense_variant	MODERATE	IST_005135	c.1715C>T	Ala572Val	RHTO_02100	HCA4
missense_variant	MODERATE	IST_005139	c.1232A>T	His411Leu	RHTO_02104
missense_variant	MODERATE	IST_005152	c.491A>C	Gln164Pro	RHTO_06817	SEC7
missense_variant	MODERATE	IST_005152	c.502G>C	Ala168Pro	RHTO_06817	SEC7
missense_variant	MODERATE	IST_005152	c.514A>G	Ile172Val	RHTO_06817	SEC7
missense_variant	MODERATE	IST_005152	c.523G>A	Ala175Thr	RHTO_06817	SEC7
missense_variant	MODERATE	IST_005152	c.537C>A	Asp179Glu	RHTO_06817	SEC7
missense_variant	MODERATE	IST_005152	c.1819_1820delACinsTG	Thr607Cys	RHTO_06817	SEC7
missense_variant	MODERATE	IST_005156	c.1732A>G	Ile578Val	RHTO_06813
missense_variant	MODERATE	IST_005158	c.2214_2215delCAinsGG	Ile739Val	RHTO_06811	HOM2
missense_variant	MODERATE	IST_005170	c.855G>C	Lys285Asn	RHTO_06797
missense_variant	MODERATE	IST_005170	c.878C>T	Thr293Met	RHTO_06797
missense_variant	MODERATE	IST_005171	c.231A>C	Glu77Asp	RHTO_06796
missense_variant	MODERATE	IST_005171	c.203G>C	Gly68Ala	RHTO_06796
missense_variant	MODERATE	IST_005171	c.191C>G	Thr64Ser	RHTO_06796
missense_variant	MODERATE	IST_005173	c.281T>C	Leu94Ser	RHTO_06793
missense_variant	MODERATE	IST_005178	c.358C>A	Gln120Lys	RHTO_06787
missense_variant	MODERATE	IST_005178	c.367A>G	Asn123Asp	RHTO_06787
missense_variant	MODERATE	IST_005178	c.468G>C	Glu156Asp	RHTO_06787
missense_variant	MODERATE	IST_005196	c.556_557delGAinsCG	Asp186Arg	RHTO_06768
missense_variant	MODERATE	IST_005202	c.463A>C	Met155Leu	RHTO_04892
missense_variant	MODERATE	IST_005202	c.465G>C	Met155Ile	RHTO_04892
missense_variant	MODERATE	IST_005202	c.1112C>T	Ala371Val	RHTO_04892
missense_variant	MODERATE	IST_005202	c.2513A>G	Gln838Arg	RHTO_04892
missense_variant	MODERATE	IST_005202	c.2517A>C	Leu839Phe	RHTO_04892
missense_variant	MODERATE	IST_005205	c.259C>T	Pro87Ser	RHTO_04896	WHI4
missense_variant	MODERATE	IST_005208	c.1062_1063delAGinsTC	Ala355Pro	RHTO_04899	YPL264C
missense_variant	MODERATE	IST_005208	c.1129T>A	Leu377Ile	RHTO_04899	YPL264C
missense_variant	MODERATE	IST_005208	c.1151C>T	Ala384Val	RHTO_04899	YPL264C
missense_variant	MODERATE	IST_005208	c.1169C>G	Thr390Ser	RHTO_04899	YPL264C
missense_variant	MODERATE	IST_005208	c.1174A>G	Arg392Gly	RHTO_04899	YPL264C
missense_variant	MODERATE	IST_005208	c.1191_1192delACinsGA	Pro398Thr	RHTO_04899	YPL264C
missense_variant	MODERATE	IST_005209	c.2000T>G	Leu667Arg	RHTO_04900
missense_variant	MODERATE	IST_005209	c.1816A>G	Ile606Val	RHTO_04900
missense_variant	MODERATE	IST_005209	c.1750C>A	Leu584Ile	RHTO_04900
missense_variant	MODERATE	IST_005209	c.1747T>A	Ser583Thr	RHTO_04900
missense_variant	MODERATE	IST_005209	c.1745G>C	Ser582Thr	RHTO_04900
missense_variant	MODERATE	IST_005209	c.1730T>G	Leu577Arg	RHTO_04900
missense_variant	MODERATE	IST_005215	c.1678G>A	Ala560Thr	RHTO_04906	NGL3
missense_variant	MODERATE	IST_005215	c.1669T>G	Ser557Ala	RHTO_04906	NGL3
missense_variant	MODERATE	IST_005215	c.1662A>C	Glu554Asp	RHTO_04906	NGL3
missense_variant	MODERATE	IST_005215	c.106T>C	Ser36Pro	RHTO_04906	NGL3
missense_variant	MODERATE	IST_005215	c.91T>C	Ser31Pro	RHTO_04906	NGL3
missense_variant	MODERATE	IST_005215	c.89T>A	Leu30Gln	RHTO_04906	NGL3
missense_variant	MODERATE	IST_005215	c.85_86delGGinsAC	Gly29Thr	RHTO_04906	NGL3
missense_variant	MODERATE	IST_005215	c.77A>C	His26Pro	RHTO_04906	NGL3
missense_variant	MODERATE	IST_005229	c.1118_1119delGCinsCT	Arg373Pro	RHTO_04921
missense_variant	MODERATE	IST_005229	c.1124C>T	Pro375Leu	RHTO_04921
missense_variant	MODERATE	IST_005229	c.1126C>G	Pro376Ala	RHTO_04921
missense_variant	MODERATE	IST_005229	c.1134_1135delGTinsAG	Ser379Ala	RHTO_04921
missense_variant	MODERATE	IST_005229	c.1156G>A	Asp386Asn	RHTO_04921
missense_variant	MODERATE	IST_005229	c.1172T>C	Ile391Thr	RHTO_04921
missense_variant	MODERATE	IST_005229	c.1204A>G	Thr402Ala	RHTO_04921
missense_variant	MODERATE	IST_005229	c.1208A>G	Asp403Gly	RHTO_04921
missense_variant	MODERATE	IST_005229	c.1235T>C	Leu412Ser	RHTO_04921
missense_variant	MODERATE	IST_005229	c.1249A>G	Asn417Asp	RHTO_04921
missense_variant	MODERATE	IST_005229	c.1259T>C	Val420Ala	RHTO_04921
missense_variant	MODERATE	IST_005229	c.1270A>G	Thr424Ala	RHTO_04921
missense_variant	MODERATE	IST_005229	c.2159T>C	Ile720Thr	RHTO_04921
missense_variant	MODERATE	IST_005229	c.2161_2162delGAinsAG	Glu721Arg	RHTO_04921
missense_variant	MODERATE	IST_005229	c.2168A>T	Gln723Leu	RHTO_04921
missense_variant	MODERATE	IST_005229	c.2178_2180delGTTinsAAC	Leu727Thr	RHTO_04921
missense_variant	MODERATE	IST_005229	c.2192C>T	Thr731Met	RHTO_04921
missense_variant	MODERATE	IST_005229	c.2210C>T	Pro737Leu	RHTO_04921
missense_variant	MODERATE	IST_005229	c.2224G>A	Asp742Asn	RHTO_04921
missense_variant	MODERATE	IST_005229	c.2246_2247delCTinsGC	Pro749Arg	RHTO_04921
missense_variant	MODERATE	IST_005235	c.139T>G	Phe47Val	RHTO_04926	RSM25
missense_variant	MODERATE	IST_005257	c.1136C>T	Ala379Val	RHTO_00617
missense_variant	MODERATE	IST_005262	c.1070_1071delATinsCC	Asn357Thr	RHTO_00612	SEC26
missense_variant	MODERATE	IST_005271	c.108T>G	Asp36Glu	RHTO_00601	PEX3
missense_variant	MODERATE	IST_005289	c.2839C>T	Pro947Ser	RHTO_00579	POL4
missense_variant	MODERATE	IST_005290	c.878T>G	Leu293Arg	RHTO_00578
missense_variant	MODERATE	IST_005297	c.478A>G	Thr160Ala	RHTO_00571
missense_variant	MODERATE	IST_005297	c.482C>T	Ser161Phe	RHTO_00571
missense_variant	MODERATE	IST_005297	c.498C>G	Asp166Glu	RHTO_00571
missense_variant	MODERATE	IST_005297	c.505A>G	Lys169Glu	RHTO_00571
missense_variant	MODERATE	IST_005297	c.526G>A	Val176Ile	RHTO_00571
missense_variant	MODERATE	IST_005297	c.533A>G	Asn178Ser	RHTO_00571
missense_variant	MODERATE	IST_005309	c.856T>A	Ser286Thr	RHTO_04716
missense_variant	MODERATE	IST_005316	c.302A>C	Gln101Pro	RHTO_04724
missense_variant	MODERATE	IST_005320	c.1190T>C	Leu397Pro
missense_variant	MODERATE	IST_005348	c.1360G>C	Val454Leu		ECM16
missense_variant	MODERATE	IST_005370	c.3481C>T	Arg1161Cys	RHTO_05722	RPO31
missense_variant	MODERATE	IST_005382	c.1073T>A	Ile358Asn	RHTO_05735
missense_variant	MODERATE	IST_005382	c.1065C>A	Phe355Leu	RHTO_05735
missense_variant	MODERATE	IST_005382	c.1063T>A	Phe355Ile	RHTO_05735
missense_variant	MODERATE	IST_005389	c.1364T>A	Ile455Asn	RHTO_05745	PET309
missense_variant	MODERATE	IST_005389	c.1376A>C	Asp459Ala	RHTO_05745	PET309
missense_variant	MODERATE	IST_005389	c.1385T>G	Val462Gly	RHTO_05745	PET309
missense_variant	MODERATE	IST_005407	c.958A>C	Ile320Leu	RHTO_05079
missense_variant	MODERATE	IST_005422	c.319G>T	Asp107Tyr	RHTO_05062
missense_variant	MODERATE	IST_005422	c.286A>C	Ser96Arg	RHTO_05062
missense_variant	MODERATE	IST_005447	c.1162A>G	Ser388Gly	RHTO_01141
missense_variant	MODERATE	IST_005447	c.1164T>G	Ser388Arg	RHTO_01141
missense_variant	MODERATE	IST_005452	c.985_986delGAinsAC	Glu329Thr	RHTO_01183
missense_variant	MODERATE	IST_005476	c.223T>G	Ser75Ala	RHTO_01188
missense_variant	MODERATE	IST_005479	c.1481C>T	Ala494Val	RHTO_01174
missense_variant	MODERATE	IST_005496	c.1847C>T	Ala616Val	RHTO_03036
missense_variant	MODERATE	IST_005501	c.576_577delTTinsAG	Ser193Ala	RHTO_03031
missense_variant	MODERATE	IST_005506	c.1208_1209delGCinsCT	Gly403Ala	RHTO_03025
missense_variant	MODERATE	IST_005515	c.796G>A	Val266Ile	RHTO_03016
missense_variant	MODERATE	IST_005515	c.801G>C	Leu267Phe	RHTO_03016
missense_variant	MODERATE	IST_005515	c.1033C>T	Leu345Phe	RHTO_03016
missense_variant	MODERATE	IST_005515	c.1042T>C	Ser348Pro	RHTO_03016
missense_variant	MODERATE	IST_005515	c.1045G>A	Ala349Thr	RHTO_03016
missense_variant	MODERATE	IST_005515	c.1085C>T	Thr362Ile	RHTO_03016
missense_variant	MODERATE	IST_005520	c.434C>T	Ala145Val	RHTO_03009
missense_variant	MODERATE	IST_005535	c.146_147delTAinsCG	Val49Ala	RHTO_02992
missense_variant	MODERATE	IST_005535	c.157G>A	Val53Ile	RHTO_02992
missense_variant	MODERATE	IST_005560	c.2012_2013delTTinsCC	Val671Ala	RHTO_00022
missense_variant	MODERATE	IST_005572	c.2122C>T	Pro708Ser	RHTO_00038
missense_variant	MODERATE	IST_005572	c.2106C>G	Phe702Leu	RHTO_00038
missense_variant	MODERATE	IST_005572	c.2097_2098delCGinsAA	Asp700Asn	RHTO_00038
missense_variant	MODERATE	IST_005572	c.2088G>C	Leu696Phe	RHTO_00038
missense_variant	MODERATE	IST_005573	c.718G>A	Ala240Thr	RHTO_00039
missense_variant	MODERATE	IST_005573	c.756_757delTGinsCT	Ala253Ser	RHTO_00039
missense_variant	MODERATE	IST_005573	c.769T>C	Ser257Pro	RHTO_00039
missense_variant	MODERATE	IST_005573	c.1049_1050delCAinsTG	Ala350Val	RHTO_00039
missense_variant	MODERATE	IST_005573	c.1054G>A	Gly352Ser	RHTO_00039
missense_variant	MODERATE	IST_005573	c.1058G>A	Gly353Glu	RHTO_00039
missense_variant	MODERATE	IST_005573	c.1060G>A	Ala354Thr	RHTO_00039
missense_variant	MODERATE	IST_005573	c.1067T>C	Val356Ala	RHTO_00039
missense_variant	MODERATE	IST_005573	c.1069C>A	Gln357Lys	RHTO_00039
missense_variant	MODERATE	IST_005573	c.1076A>G	Asp359Gly	RHTO_00039
missense_variant	MODERATE	IST_005573	c.1078C>T	Pro360Ser	RHTO_00039
missense_variant	MODERATE	IST_005573	c.1291C>T	Pro431Ser	RHTO_00039
missense_variant	MODERATE	IST_005573	c.1293_1294delTGinsCA	Ala432Thr	RHTO_00039
missense_variant	MODERATE	IST_005573	c.1301T>C	Ile434Thr	RHTO_00039
missense_variant	MODERATE	IST_005573	c.1360G>T	Ala454Ser	RHTO_00039
missense_variant	MODERATE	IST_005573	c.1368C>A	Asp456Glu	RHTO_00039
missense_variant	MODERATE	IST_005573	c.1651G>A	Glu551Lys	RHTO_00039
missense_variant	MODERATE	IST_005573	c.1675A>G	Lys559Glu	RHTO_00039
missense_variant	MODERATE	IST_005573	c.1682_1683delCAinsTG	Ala561Val	RHTO_00039
missense_variant	MODERATE	IST_005573	c.1710T>A	His570Gln	RHTO_00039
missense_variant	MODERATE	IST_005573	c.2625_2626delAAinsGG	Thr876Ala	RHTO_00039
missense_variant	MODERATE	IST_005574	c.764T>C	Ile255Thr	RHTO_00040
missense_variant	MODERATE	IST_005574	c.771_772delCAinsGG	Thr258Ala	RHTO_00040
missense_variant	MODERATE	IST_005574	c.776G>A	Gly259Glu	RHTO_00040
missense_variant	MODERATE	IST_005574	c.784A>G	Ile262Val	RHTO_00040
missense_variant	MODERATE	IST_005574	c.805G>T	Ala269Ser	RHTO_00040
missense_variant	MODERATE	IST_005574	c.847G>A	Val283Ile	RHTO_00040
missense_variant	MODERATE	IST_005574	c.877G>A	Val293Ile	RHTO_00040
missense_variant	MODERATE	IST_005574	c.965_966delTCinsCT	Ile322Thr	RHTO_00040
missense_variant	MODERATE	IST_005574	c.994A>G	Ile332Val	RHTO_00040
missense_variant	MODERATE	IST_005575	c.10A>G	Ile4Val	RHTO_00041	NIT1
missense_variant	MODERATE	IST_005591	c.1040T>C	Val347Ala	RHTO_02932	YJL163C
missense_variant	MODERATE	IST_005591	c.1050_1051delGAinsAG	Ile351Val	RHTO_02932	YJL163C
missense_variant	MODERATE	IST_005591	c.1151G>C	Gly384Ala	RHTO_02932	YJL163C
missense_variant	MODERATE	IST_005591	c.1157T>C	Met386Thr	RHTO_02932	YJL163C
missense_variant	MODERATE	IST_005591	c.1178G>A	Arg393Gln	RHTO_02932	YJL163C
missense_variant	MODERATE	IST_005591	c.1180_1181delACinsGT	Thr394Val	RHTO_02932	YJL163C
missense_variant	MODERATE	IST_005591	c.1249T>A	Leu417Met	RHTO_02932	YJL163C
missense_variant	MODERATE	IST_005593	c.406G>T	Ala136Ser	RHTO_02930
missense_variant	MODERATE	IST_005593	c.460T>G	Ser154Ala	RHTO_02930
missense_variant	MODERATE	IST_005606	c.1588T>G	Leu530Val	RHTO_02917	POL5
missense_variant	MODERATE	IST_005606	c.1595T>C	Val532Ala	RHTO_02917	POL5
missense_variant	MODERATE	IST_005607	c.38T>C	Leu13Pro	RHTO_02916
missense_variant	MODERATE	IST_005616	c.610G>A	Ala204Thr	RHTO_02907
missense_variant	MODERATE	IST_005616	c.536G>C	Ser179Thr	RHTO_02907
missense_variant	MODERATE	IST_005620	c.808T>G	Phe270Val	RHTO_02903	OGG1
missense_variant	MODERATE	IST_005627	c.3562_3563delCGinsTA	Arg1188Tyr	RHTO_02896	NUP133
missense_variant	MODERATE	IST_005627	c.2968G>C	Val990Leu	RHTO_02896	NUP133
missense_variant	MODERATE	IST_005632	c.120G>T	Lys40Asn	RHTO_02890
missense_variant	MODERATE	IST_005635	c.1175A>G	Lys392Arg	RHTO_02887
missense_variant	MODERATE	IST_005673	c.1735G>A	Asp579Asn	RHTO_05808
missense_variant	MODERATE	IST_005679	c.398T>A	Leu133His	RHTO_05801	SEC23
missense_variant	MODERATE	IST_005686	c.2719G>C	Val907Leu	RHTO_05794	UTP22
missense_variant	MODERATE	IST_005686	c.3618G>T	Glu1206Asp	RHTO_05794	UTP22
missense_variant	MODERATE	IST_005694	c.2469G>T	Glu823Asp	RHTO_00853
missense_variant	MODERATE	IST_005700	c.1047_1048delCCinsGT	Leu350Phe	RHTO_00846
missense_variant	MODERATE	IST_005701	c.661C>T	Arg221Trp	RHTO_00845
missense_variant	MODERATE	IST_005716	c.118T>G	Ser40Ala	RHTO_05749	GLG2
missense_variant	MODERATE	IST_005722	c.44_45delCGinsTC	Pro15Leu	RHTO_05754
missense_variant	MODERATE	IST_005722	c.125A>C	Asp42Ala	RHTO_05754
missense_variant	MODERATE	IST_005722	c.671A>G	His224Arg	RHTO_05754
missense_variant	MODERATE	IST_005725	c.3664T>A	Ser1222Thr	RHTO_05757
missense_variant	MODERATE	IST_005725	c.3698T>A	Leu1233His	RHTO_05757
missense_variant	MODERATE	IST_005728	c.615_616delTGinsCA	Ala206Thr	RHTO_05761	ECO1
missense_variant	MODERATE	IST_005731	c.266C>T	Ala89Val	RHTO_05766
missense_variant	MODERATE	IST_005734	c.1311_1312delGTinsCG	Ser438Ala	RHTO_05769	SPO14
missense_variant	MODERATE	IST_005735	c.327G>C	Glu109Asp	RHTO_05770	IMP2'
missense_variant	MODERATE	IST_005737	c.518C>G	Ala173Gly	RHTO_05772	RQC1
missense_variant	MODERATE	IST_005737	c.523G>A	Val175Ile	RHTO_05772	RQC1
missense_variant	MODERATE	IST_005740	c.1260A>C	Lys420Asn	RHTO_05775
missense_variant	MODERATE	IST_005743	c.3432_3433delGGinsAA	Val1145Ile	RHTO_05778	RAD16
missense_variant	MODERATE	IST_005743	c.3460G>A	Asp1154Asn	RHTO_05778	RAD16
missense_variant	MODERATE	IST_005743	c.3485_3486delCGinsGC	Thr1162Ser	RHTO_05778	RAD16
missense_variant	MODERATE	IST_005743	c.3503T>C	Leu1168Ser	RHTO_05778	RAD16
missense_variant	MODERATE	IST_005747	c.628_629delATinsTG	Met210Trp	RHTO_05784	ARO2
missense_variant	MODERATE	IST_005747	c.625A>T	Ile209Phe	RHTO_05784	ARO2
missense_variant	MODERATE	IST_005751	c.1387T>G	Ser463Ala	RHTO_05788
missense_variant	MODERATE	IST_005768	c.991G>A	Ala331Thr	RHTO_02784
missense_variant	MODERATE	IST_005768	c.989C>T	Ala330Val	RHTO_02784
missense_variant	MODERATE	IST_005774	c.900G>T	Glu300Asp	RHTO_02778	NMT1
missense_variant	MODERATE	IST_005776	c.70T>A	Ser24Thr	RHTO_02775	MRPL31
missense_variant	MODERATE	IST_005777	c.955T>G	Leu319Val	RHTO_02774	CMS1
missense_variant	MODERATE	IST_005777	c.866A>T	Asp289Val	RHTO_02774	CMS1
missense_variant	MODERATE	IST_005778	c.8T>C	Leu3Pro	RHTO_02772	GPI1
missense_variant	MODERATE	IST_005778	c.478G>C	Val160Leu	RHTO_02772	GPI1
missense_variant	MODERATE	IST_005778	c.507_508delACinsTT	Arg170Cys	RHTO_02772	GPI1
missense_variant	MODERATE	IST_005778	c.1151C>T	Ala384Val	RHTO_02772	GPI1
missense_variant	MODERATE	IST_005778	c.1158_1159delGAinsAG	Arg387Gly	RHTO_02772	GPI1
missense_variant	MODERATE	IST_005778	c.1166C>A	Thr389Lys	RHTO_02772	GPI1
missense_variant	MODERATE	IST_005787	c.102C>G	Asp34Glu	RHTO_02763	CMS1
missense_variant	MODERATE	IST_005792	c.2494A>T	Ile832Phe	RHTO_02758
missense_variant	MODERATE	IST_005798	c.2573A>C	Gln858Pro	RHTO_02751	RTS1
missense_variant	MODERATE	IST_005813	c.55C>A	His19Asn	RHTO_01305
missense_variant	MODERATE	IST_005852	c.1060A>G	Thr354Ala	RHTO_01254	BEM2
missense_variant	MODERATE	IST_005853	c.769G>A	Glu257Lys	RHTO_01259
missense_variant	MODERATE	IST_005853	c.144G>A	Met48Ile	RHTO_01259
missense_variant	MODERATE	IST_005856	c.16A>C	Lys6Gln	RHTO_01250
missense_variant	MODERATE	IST_005869	c.586A>G	Ile196Val	RHTO_00782	HOL1
missense_variant	MODERATE	IST_005871	c.67A>G	Asn23Asp	RHTO_00780
missense_variant	MODERATE	IST_005881	c.319A>G	Ile107Val	RHTO_00770
missense_variant	MODERATE	IST_005881	c.2283A>C	Glu761Asp	RHTO_00770
missense_variant	MODERATE	IST_005883	c.2525A>G	Asp842Gly	RHTO_00768	CHL1
missense_variant	MODERATE	IST_005883	c.1755_1756delCAinsGG	Ile586Val	RHTO_00768	CHL1
missense_variant	MODERATE	IST_005893	c.364A>G	Ile122Val	RHTO_00757	ARC1
missense_variant	MODERATE	IST_005895	c.2042_2043delCGinsTT	Ala681Val	RHTO_00753
missense_variant	MODERATE	IST_005896	c.1072A>C	Thr358Pro	RHTO_00752
missense_variant	MODERATE	IST_005897	c.964T>A	Ser322Thr	RHTO_00751	MVP1
missense_variant	MODERATE	IST_005900	c.1216C>A	Gln406Lys	RHTO_00748	STE6
missense_variant	MODERATE	IST_005908	c.477_478delCTinsGA	Ser160Thr	RHTO_01867
missense_variant	MODERATE	IST_005908	c.359A>G	Gln120Arg	RHTO_01867
missense_variant	MODERATE	IST_005911	c.25G>A	Gly9Ser	RHTO_01863
missense_variant	MODERATE	IST_005911	c.434C>T	Thr145Ile	RHTO_01863
missense_variant	MODERATE	IST_005911	c.441_442delAAinsTC	Lys148Gln	RHTO_01863
missense_variant	MODERATE	IST_005911	c.447_448delGTinsAG	Ser150Ala	RHTO_01863
missense_variant	MODERATE	IST_005911	c.451C>A	His151Asn	RHTO_01863
missense_variant	MODERATE	IST_005913	c.2317T>A	Ser773Thr	RHTO_01861
missense_variant	MODERATE	IST_005913	c.2188A>G	Ile730Val	RHTO_01861
missense_variant	MODERATE	IST_005946	c.1409A>G	Gln470Arg	RHTO_00891	CDC15
missense_variant	MODERATE	IST_005947	c.550C>T	Leu184Phe	RHTO_00890	NAN1
missense_variant	MODERATE	IST_005953	c.32A>G	Asp11Gly	RHTO_00884	EPS1
missense_variant	MODERATE	IST_005963	c.151_153delCACinsGGG	His51Gly	RHTO_00876
missense_variant	MODERATE	IST_005963	c.171G>C	Arg57Ser	RHTO_00876
missense_variant	MODERATE	IST_005963	c.1012T>A	Ser338Thr	RHTO_00876
missense_variant	MODERATE	IST_005963	c.1018T>A	Ser340Thr	RHTO_00876
missense_variant	MODERATE	IST_005963	c.1021T>A	Ser341Thr	RHTO_00876
missense_variant	MODERATE	IST_005963	c.1024T>A	Ser342Thr	RHTO_00876
missense_variant	MODERATE	IST_005963	c.1028T>G	Val343Gly	RHTO_00876
missense_variant	MODERATE	IST_005974	c.5379T>G	Asp1793Glu	RHTO_00864	VMR1
missense_variant	MODERATE	IST_006027	c.1234T>A	Tyr412Asn	RHTO_06874
missense_variant	MODERATE	IST_006027	c.1220T>G	Leu407Arg	RHTO_06874
missense_variant	MODERATE	IST_006027	c.865G>A	Glu289Lys	RHTO_06874
missense_variant	MODERATE	IST_006029	c.76A>G	Thr26Ala	RHTO_06872
missense_variant	MODERATE	IST_006033	c.265C>A	Leu89Ile	RHTO_06868	BAS1
missense_variant	MODERATE	IST_006033	c.288G>T	Glu96Asp	RHTO_06868	BAS1
missense_variant	MODERATE	IST_006036	c.943T>C	Ser315Pro	RHTO_06865	SPO7
missense_variant	MODERATE	IST_006037	c.3085A>G	Ile1029Val	RHTO_06864
missense_variant	MODERATE	IST_006038	c.927C>A	Asp309Glu	RHTO_06863
missense_variant	MODERATE	IST_006038	c.956G>A	Arg319His	RHTO_06863
missense_variant	MODERATE	IST_006038	c.2319_2320delAGinsGA	Val774Ile	RHTO_06863
missense_variant	MODERATE	IST_006040	c.252_253delCGinsTA	Glu85Lys	RHTO_06859	AMD2
missense_variant	MODERATE	IST_006049	c.938_939delTAinsCG	Val313Ala	RHTO_06848	ARP4
missense_variant	MODERATE	IST_006052	c.607G>A	Glu203Lys	RHTO_06845
missense_variant	MODERATE	IST_006055	c.221_222delATinsCG	Asp74Ala	RHTO_06842	DCI1
missense_variant	MODERATE	IST_006066	c.2757_2758delTGinsCA	Glu920Lys	RHTO_01361
missense_variant	MODERATE	IST_006066	c.2745_2746delCTinsTA	Ser916Thr	RHTO_01361
missense_variant	MODERATE	IST_006066	c.2738G>T	Arg913Leu	RHTO_01361
missense_variant	MODERATE	IST_006066	c.2735T>C	Leu912Pro	RHTO_01361
missense_variant	MODERATE	IST_006066	c.2727_2728delAAinsTG	Thr910Ala	RHTO_01361
missense_variant	MODERATE	IST_006066	c.436A>T	Thr146Ser	RHTO_01361
missense_variant	MODERATE	IST_006066	c.430_431delAAinsGT	Lys144Val	RHTO_01361
missense_variant	MODERATE	IST_006066	c.425G>A	Arg142His	RHTO_01361
missense_variant	MODERATE	IST_006066	c.420_421delTCinsGT	Pro141Ser	RHTO_01361
missense_variant	MODERATE	IST_006071	c.1373A>C	Lys458Thr	RHTO_01356
missense_variant	MODERATE	IST_006075	c.3234G>C	Gln1078His	RHTO_01352	MTC5
missense_variant	MODERATE	IST_006075	c.3231A>T	Glu1077Asp	RHTO_01352	MTC5
missense_variant	MODERATE	IST_006075	c.3229G>C	Glu1077Gln	RHTO_01352	MTC5
missense_variant	MODERATE	IST_006081	c.600G>C	Leu200Phe	RHTO_01346	ALP1
missense_variant	MODERATE	IST_006092	c.842G>T	Gly281Val	RHTO_01333	CAP2
missense_variant	MODERATE	IST_006112	c.993G>C	Arg331Ser	RHTO_06460
missense_variant	MODERATE	IST_006112	c.5999G>A	Arg2000His	RHTO_06460
missense_variant	MODERATE	IST_006114	c.154C>G	Pro52Ala	RHTO_06462
missense_variant	MODERATE	IST_006114	c.157A>G	Asn53Asp	RHTO_06462
missense_variant	MODERATE	IST_006114	c.159T>G	Asn53Lys	RHTO_06462
missense_variant	MODERATE	IST_006115	c.11C>A	Thr4Lys	RHTO_06463
missense_variant	MODERATE	IST_006115	c.17T>A	Val6Glu	RHTO_06463
missense_variant	MODERATE	IST_006115	c.44G>A	Ser15Asn	RHTO_06463
missense_variant	MODERATE	IST_006115	c.46C>T	Pro16Ser	RHTO_06463
missense_variant	MODERATE	IST_006115	c.305_306delCCinsTG	Ser102Leu	RHTO_06463
missense_variant	MODERATE	IST_006115	c.360_361delCCinsTT	Leu121Phe	RHTO_06463
missense_variant	MODERATE	IST_006115	c.400T>A	Ser134Thr	RHTO_06463
missense_variant	MODERATE	IST_006115	c.412_413delGTinsAC	Val138Thr	RHTO_06463
missense_variant	MODERATE	IST_006115	c.1112C>T	Ala371Val	RHTO_06463
missense_variant	MODERATE	IST_006116	c.626_627delACinsTT	Tyr209Phe	RHTO_06464
missense_variant	MODERATE	IST_006116	c.601C>A	Leu201Ile	RHTO_06464
missense_variant	MODERATE	IST_006116	c.598G>T	Ala200Ser	RHTO_06464
missense_variant	MODERATE	IST_006124	c.253A>T	Thr85Ser	RHTO_06472
missense_variant	MODERATE	IST_006124	c.256G>C	Asp86His	RHTO_06472
missense_variant	MODERATE	IST_006124	c.259T>A	Ser87Thr	RHTO_06472
missense_variant	MODERATE	IST_006130	c.46T>C	Ser16Pro	RHTO_06478
missense_variant	MODERATE	IST_006137	c.323T>C	Val108Ala	RHTO_06486
missense_variant	MODERATE	IST_006137	c.326G>A	Gly109Asp	RHTO_06486
missense_variant	MODERATE	IST_006137	c.354G>C	Leu118Phe	RHTO_06486
missense_variant	MODERATE	IST_006138	c.1363C>T	Pro455Ser	RHTO_06487	UGA3
missense_variant	MODERATE	IST_006147	c.1165A>C	Ser389Arg	RHTO_02331
missense_variant	MODERATE	IST_006148	c.1603C>G	Pro535Ala	RHTO_02330
missense_variant	MODERATE	IST_006148	c.1586G>A	Ser529Asn	RHTO_02330
missense_variant	MODERATE	IST_006171	c.2913_2914delGGinsAC	Val972Leu	RHTO_07819
missense_variant	MODERATE	IST_006171	c.2900C>A	Pro967Gln	RHTO_07819
missense_variant	MODERATE	IST_006171	c.135A>C	Glu45Asp	RHTO_07819
missense_variant	MODERATE	IST_006172	c.143G>C	Arg48Pro	RHTO_07818
missense_variant	MODERATE	IST_006172	c.147_148delCAinsAT	Thr50Ser	RHTO_07818
missense_variant	MODERATE	IST_006172	c.156_157delATinsGC	Ser53Pro	RHTO_07818
missense_variant	MODERATE	IST_006177	c.142G>A	Ala48Thr	RHTO_07812
missense_variant	MODERATE	IST_006177	c.124_126delGCCinsAGT	Ala42Ser	RHTO_07812
missense_variant	MODERATE	IST_006179	c.724T>G	Trp242Gly	RHTO_07810
missense_variant	MODERATE	IST_006185	c.812T>G	Met271Arg	RHTO_07806	SPT23
missense_variant	MODERATE	IST_006191	c.503A>G	Gln168Arg	RHTO_07799
missense_variant	MODERATE	IST_006191	c.515_516delAAinsTC	Gln172Leu	RHTO_07799
missense_variant	MODERATE	IST_006191	c.518_519delACinsGG	Asp173Gly	RHTO_07799
missense_variant	MODERATE	IST_006196	c.1238G>T	Gly413Val	RHTO_07794	GSH2
missense_variant	MODERATE	IST_006196	c.191A>C	Lys64Thr	RHTO_07794	GSH2
missense_variant	MODERATE	IST_006196	c.182A>T	Glu61Val	RHTO_07794	GSH2
missense_variant	MODERATE	IST_006197	c.961A>G	Thr321Ala	RHTO_07793
missense_variant	MODERATE	IST_006198	c.820A>G	Asn274Asp	RHTO_07792
missense_variant	MODERATE	IST_006225	c.558G>T	Glu186Asp	RHTO_01394
missense_variant	MODERATE	IST_006225	c.552G>T	Glu184Asp	RHTO_01394
missense_variant	MODERATE	IST_006225	c.541C>G	Pro181Ala	RHTO_01394
missense_variant	MODERATE	IST_006242	c.16T>G	Tyr6Asp
missense_variant	MODERATE	IST_006269	c.802G>A	Val268Ile
missense_variant	MODERATE	IST_006271	c.699_700delGCinsTT	Leu234Phe	RHTO_02956
missense_variant	MODERATE	IST_006271	c.1351G>T	Gly451Cys	RHTO_02956
missense_variant	MODERATE	IST_006274	c.167C>G	Ala56Gly	RHTO_02959
missense_variant	MODERATE	IST_006274	c.152C>T	Thr51Met	RHTO_02959
missense_variant	MODERATE	IST_006279	c.2530G>A	Val844Ile	RHTO_02964	INP53
missense_variant	MODERATE	IST_006280	c.1117A>G	Ile373Val	RHTO_02966	CCC2
missense_variant	MODERATE	IST_006286	c.2210A>C	Glu737Ala	RHTO_02973	MIF2
missense_variant	MODERATE	IST_006291	c.160_162delGGAinsCAT	Gly54His	RHTO_01902
missense_variant	MODERATE	IST_006291	c.243_244delCAinsTC	Thr82Pro	RHTO_01902
missense_variant	MODERATE	IST_006291	c.277A>C	Ser93Arg	RHTO_01902
missense_variant	MODERATE	IST_006292	c.1512C>A	Ser504Arg	RHTO_01901	ALG3
missense_variant	MODERATE	IST_006292	c.1510A>G	Ser504Gly	RHTO_01901	ALG3
missense_variant	MODERATE	IST_006292	c.1507C>G	Gln503Glu	RHTO_01901	ALG3
missense_variant	MODERATE	IST_006297	c.748A>G	Asn250Asp	RHTO_01897	YME2
missense_variant	MODERATE	IST_006301	c.1073C>T	Ala358Val	RHTO_01893
missense_variant	MODERATE	IST_006301	c.1416C>G	Phe472Leu	RHTO_01893
missense_variant	MODERATE	IST_006301	c.1420A>C	Lys474Gln	RHTO_01893
missense_variant	MODERATE	IST_006301	c.1429A>T	Thr477Ser	RHTO_01893
missense_variant	MODERATE	IST_006303	c.343G>C	Val115Leu	RHTO_01891
missense_variant	MODERATE	IST_006303	c.395_396delAGinsGA	Lys132Arg	RHTO_01891
missense_variant	MODERATE	IST_006303	c.403G>T	Ala135Ser	RHTO_01891
missense_variant	MODERATE	IST_006303	c.404C>A	Ala135Glu	RHTO_01891
missense_variant	MODERATE	IST_006303	c.450_451delCGinsGA	Asp151Asn	RHTO_01891
missense_variant	MODERATE	IST_006306	c.586T>G	Phe196Val	RHTO_01888	ADE8
missense_variant	MODERATE	IST_006306	c.923_924delAGinsGT	Lys308Ser	RHTO_01888	ADE8
missense_variant	MODERATE	IST_006307	c.1793A>G	His598Arg	RHTO_01887	ADE8
missense_variant	MODERATE	IST_006311	c.637G>A	Val213Ile	RHTO_01882
missense_variant	MODERATE	IST_006313	c.11C>T	Pro4Leu	RHTO_01880
missense_variant	MODERATE	IST_006313	c.245T>C	Met82Thr	RHTO_01880
missense_variant	MODERATE	IST_006313	c.306_307delACinsGG	Leu103Val	RHTO_01880
missense_variant	MODERATE	IST_006319	c.1099_1100delTTinsAC	Leu367Thr	RHTO_01874
missense_variant	MODERATE	IST_006321	c.3493_3494delCTinsAG	Leu1165Ser	RHTO_01872	GAT2
missense_variant	MODERATE	IST_006345	c.1225A>C	Asn409His	RHTO_05628
missense_variant	MODERATE	IST_006346	c.817G>A	Ala273Thr	RHTO_05629
missense_variant	MODERATE	IST_006346	c.346G>A	Val116Ile	RHTO_05629
missense_variant	MODERATE	IST_006347	c.180C>A	Phe60Leu	RHTO_05630	MAM33
missense_variant	MODERATE	IST_006351	c.491C>T	Ala164Val	RHTO_05634
missense_variant	MODERATE	IST_006354	c.1805G>C	Gly602Ala	RHTO_05638	NRD1
missense_variant	MODERATE	IST_006354	c.1789G>A	Val597Met	RHTO_05638	NRD1
missense_variant	MODERATE	IST_006358	c.824C>G	Ala275Gly	RHTO_05642
missense_variant	MODERATE	IST_006358	c.804T>G	Asp268Glu	RHTO_05642
missense_variant	MODERATE	IST_006359	c.628C>A	Leu210Met	RHTO_05643	FMP32
missense_variant	MODERATE	IST_006359	c.637A>T	Thr213Ser	RHTO_05643	FMP32
missense_variant	MODERATE	IST_006359	c.645_646delCAinsGT	Met216Leu	RHTO_05643	FMP32
missense_variant	MODERATE	IST_006361	c.597T>G	Asp199Glu	RHTO_05645
missense_variant	MODERATE	IST_006361	c.571_572delAAinsGG	Asn191Gly	RHTO_05645
missense_variant	MODERATE	IST_006361	c.550G>A	Glu184Lys	RHTO_05645
missense_variant	MODERATE	IST_006361	c.536G>A	Gly179Asp	RHTO_05645
missense_variant	MODERATE	IST_006361	c.520A>T	Met174Leu	RHTO_05645
missense_variant	MODERATE	IST_006361	c.511A>G	Ile171Val	RHTO_05645
missense_variant	MODERATE	IST_006361	c.509A>G	Tyr170Cys	RHTO_05645
missense_variant	MODERATE	IST_006408	c.1247A>C	Gln416Pro	RHTO_04333	MUB1
missense_variant	MODERATE	IST_006408	c.1256A>C	Asp419Ala	RHTO_04333	MUB1
missense_variant	MODERATE	IST_006408	c.1268A>G	Asp423Gly	RHTO_04333	MUB1
missense_variant	MODERATE	IST_006408	c.1306_1308delACTinsCGC	Thr436Arg	RHTO_04333	MUB1
missense_variant	MODERATE	IST_006412	c.5173T>C	Trp1725Arg	RHTO_04338	MON2
missense_variant	MODERATE	IST_006412	c.5166C>G	Asp1722Glu	RHTO_04338	MON2
missense_variant	MODERATE	IST_006412	c.4933G>A	Val1645Ile	RHTO_04338	MON2
missense_variant	MODERATE	IST_006412	c.4926_4927delAAinsCG	GluAsn1642AspAsp	RHTO_04338	MON2
missense_variant	MODERATE	IST_006412	c.1744_1746delCGCinsAAT	Arg582Asn	RHTO_04338	MON2
missense_variant	MODERATE	IST_006412	c.1734_1735delTAinsCG	Asn579Asp	RHTO_04338	MON2
missense_variant	MODERATE	IST_006412	c.1693_1695delGCGinsTGT	Ala565Cys	RHTO_04338	MON2
missense_variant	MODERATE	IST_006412	c.154C>T	Pro52Ser	RHTO_04338	MON2
missense_variant	MODERATE	IST_006424	c.311T>A	Met104Lys	RHTO_04353
missense_variant	MODERATE	IST_006424	c.332A>G	Glu111Gly	RHTO_04353
missense_variant	MODERATE	IST_006424	c.341_343delACAinsTTG	AsnThr114IleAla	RHTO_04353
missense_variant	MODERATE	IST_006424	c.347G>C	Gly116Ala	RHTO_04353
missense_variant	MODERATE	IST_006424	c.352C>G	Pro118Ala	RHTO_04353
missense_variant	MODERATE	IST_006425	c.283G>C	Ala95Pro	RHTO_04354	RTT109
missense_variant	MODERATE	IST_006425	c.274_275delGGinsAC	Gly92Thr	RHTO_04354	RTT109
missense_variant	MODERATE	IST_006425	c.271C>G	Gln91Glu	RHTO_04354	RTT109
missense_variant	MODERATE	IST_006426	c.1935_1936delGGinsCA	GluGly645AspSer	RHTO_04355	VPS70
missense_variant	MODERATE	IST_006426	c.1957G>A	Val653Ile	RHTO_04355	VPS70
missense_variant	MODERATE	IST_006428	c.563_564delGGinsAA	Arg188Gln	RHTO_04357	PRP24
missense_variant	MODERATE	IST_006428	c.1279A>C	Ile427Leu	RHTO_04357	PRP24
missense_variant	MODERATE	IST_006430	c.1159C>T	Pro387Ser	RHTO_04360
missense_variant	MODERATE	IST_006432	c.5541_5542delATinsCG	Ser1848Ala	RHTO_04362	ULP1
[truncated: 423 more rows]
