# Supplementary material for: Cell envelope and stress-responsive pathways underlie an evolved oleaginous Rhodotorula toruloides strain multi-stress tolerance
Source: Biotechnol Biofuels Bioprod. 2024 May 28;17:71. doi: 10.1186/s13068-024-02518-0 (PMC11134681; doi:10.1186/s13068-024-02518-0)
Supplement: Supplementary file 3 — Additional file 3: IST536 MM15 gene copy number variants (CNVs). [file 13068_2024_2518_MOESM3_ESM.xlsx]

## Sheet: Additional File 2
Additional File 3 - IST536 MM15 gene copy number variants (CNVs)
ORF (IST536)	log2(IST536 MM15 NormCoverage/IST536 NormCoverage)	R. toruloides NP11 Orthologue	S. cerevisiae Orthologue
IST_000703	1.12199
IST_001360	1.02308
IST_001361	2.07039
IST_001362	1.56294
IST_001363	1.83007
IST_001364	1.79647	RHTO_01716
IST_001365	1.44057	RHTO_01717	GCD1
IST_001366	1.24793		CDS1
IST_001367	1.44057
IST_001368	1.66742
IST_001369	1.70627	RHTO_01723
IST_001370	1.82782	RHTO_01724
IST_001371	1.44746
IST_001372	1.75207	RHTO_01726
IST_001373	2	RHTO_01727	CMC2
IST_001374	1.76553	RHTO_01728	APL6
IST_001375	1.70627
IST_001376	1.47644	RHTO_01731
IST_001377	1.64636	RHTO_01732
IST_001378	1.47393
IST_001379	1.58496
IST_001380	1.28688	RHTO_03883
IST_001381	1.56478
IST_001382	1.80735
IST_001383	1.62803	RHTO_03879
IST_001384	1.5656	RHTO_03878
IST_001385	1.75207
IST_001386	1.51785	RHTO_03876	PLC1
IST_001387	1.31034
IST_001388	1.14684		GFD2
IST_001389	1.45943		TFB2
IST_001390	1.65896	RHTO_03870
IST_001391	1.30117		FMP52
IST_001392	1.44057		ENA2
IST_001775	1.17932	RHTO_02313
IST_002666	1.2115
IST_003308	1.02647	RHTO_06061
IST_004221	1.16046
IST_004503	1.04439
IST_004542	1.81714	RHTO_03809
IST_004543	1.35614	RHTO_03810	THI22
IST_004544	1.58496		NOP9
IST_004545	1.60768	RHTO_03813
IST_004546	1.47805	RHTO_03813
IST_004547	1.45943	RHTO_03813
IST_004548	1.78241		GIT1
IST_004549	2.24286
IST_004550	1.47393
IST_004551	1.37851		ARA1
IST_004552	1.27462
IST_004553	1.8413
IST_004554	1.45457
IST_004555	1.41504
IST_004556	1.67807	RHTO_03830
IST_004557	1.67807
IST_004558	1.52356		SQS1
IST_004559	1.60768		SQS1
IST_004560	1.07215
IST_004561	1.68182		NAR1
IST_004562	1.77761
IST_004563	1.52356
IST_004564	1.68182	RHTO_03838
IST_004565	1.58496		NMD2
IST_004566	1.66297
IST_004567	1.54432
IST_004568	1.50589		OST1
IST_004569	1.33184		CWH43
IST_004570	1.76939		NCS6
IST_004571	1.40054		CDC23
IST_004572	1.43063	RHTO_03847
IST_004573	1.58496
IST_004574	1.73697	RHTO_03849
IST_004575	1.64909
IST_004576	1.12776		ZRT1
IST_004577	1.26748	RHTO_03853	ACB1
IST_004578	1.26303	RHTO_03854
IST_004579	2.05585	RHTO_03855
IST_004580	1.47131	RHTO_03855
IST_004581	1.78136
IST_004582	1.53343
IST_004583	1.32193	RHTO_03858
IST_004584	1.39232	RHTO_03857	GPI16
IST_004646	1.39593
IST_004659	1.23947	RHTO_05662
IST_004665	1.11548
IST_004666	1.08539	RHTO_05670
IST_004667	1.96153
IST_004668	1.26303	RHTO_05672
IST_004672	1.74322	RHTO_05677
IST_004681	1.45943
IST_004682	1.66985
IST_004683	1.38702
IST_004684	1.04439	RHTO_05688
IST_004694	1.36257
IST_004695	1.33184
IST_004696	1.14136
IST_004697	1.88753	RHTO_05687
IST_004699	1.19555	RHTO_05667
IST_004706	1.09516	RHTO_05708	CDD1
IST_004707	2.28011
IST_005245	1.53051
IST_005649	1.29177
IST_005650	1.4021
IST_005801	1.11103
IST_006142	1.17971
IST_006543	1.0217	RHTO_06430
IST_006559	1.04182	RHTO_04462
IST_006808	1.34395	RHTO_06370
IST_006896	1.0458	RHTO_07736
IST_006908	1.02647
IST_007086	1.11548
IST_007137	1.09311	RHTO_03903
IST_007303	1.82782
IST_007304	1.78427
IST_007305	1.65896	RHTO_01606
IST_007306	1.38702	RHTO_01605	COX13
IST_007307	1.77444
IST_007308	1.61005		VTC4
IST_007309	1.67807
IST_007310	1.58496
IST_007311	1.90689
IST_007312	1.58496		RPN2
IST_007313	1.36923
IST_007314	2.22239
IST_007315	1.78136		SUA7
IST_007316	1.90689	RHTO_01579
IST_007317	1.68806	RHTO_01581
IST_007324	1.89308
IST_007514	1.15754	RHTO_06427
IST_007642	1.39232		MRPL6
IST_007712	1.08746		CAB4
IST_007742	1.05445	RHTO_07719	HMF1
IST_007760	1.18442
IST_007771	1.66985	RHTO_01547	SAC6
IST_007851	1.15754		YMR027W
IST_007916	1.87447
IST_007932	1.26303	RHTO_03485
IST_008088	1.01527	RHTO_03920	YJL218W
IST_008094	1.24101	RHTO_07602	UFD2
IST_008097	1.73697	RHTO_07600
IST_008123	1.36257
IST_008132	1.3388	RHTO_00920
IST_008147	1.05063	RHTO_07618
IST_008157	1.20163	RHTO_02000
IST_008166	1.7885
IST_008227	1.03395
IST_008230	1.10434
IST_008231	1.73697
IST_008236	1.22239
IST_008237	1.75207
IST_008239	1.63472
IST_008240	1.30256
IST_008258	2.9386
IST_008271	1.13245	RHTO_07822
IST_008272	1.02046		HAC1
IST_008287	1.10692
IST_008291	1.54432	RHTO_02154
IST_008292	2.76939
IST_008293	1.24393		PEP12
IST_008294	1.55254	RHTO_02152	SFB3
IST_008310	1.32193
IST_008311	1.14886
IST_008313	1.65208
IST_008314	1.11548
IST_008320	2
IST_008337	1.12928
IST_008338	1.04731		APT2
IST_008348	1.46949
IST_008374	1.12553
IST_008376	1.20645	RHTO_07574
IST_008405	1.53343	RHTO_05646
IST_008406	1.49881
IST_008407	1.33442
IST_008409	1.77444	RHTO_05648	ATP1
IST_008415	1.94753
IST_008423	1.41504
IST_008438	1.26303
IST_008455	1.30933	RHTO_05632	HRK1
IST_008456	2.2303
IST_008462	1.24393
IST_008468	1.18057
IST_008470	1.58496
IST_000331	-1.1375	RHTO_00275
IST_000377	-1.03242	RHTO_00218
IST_000406	-1.0614	RHTO_00169
IST_001091	-1.1635	RHTO_03249
IST_001155	-1.56704	RHTO_04142	DIT2
IST_001156	-1.30378	RHTO_04141	TRM732
IST_001157	-1.56131	RHTO_04140
IST_001185	-1.0199	RHTO_04586
IST_001219	-1.43296	RHTO_04626
IST_001220	-1.49033	RHTO_04627	TIM10
IST_001221	-1.08092	RHTO_04629	CDC48
IST_001222	-1.20436	RHTO_04630
IST_001223	-1.05247	RHTO_04631	YPR011C
IST_001225	-1.1822	RHTO_04633	SWI1
IST_001251	-1.17509	RHTO_04661
IST_001440	-1.28011	RHTO_02339
IST_001458	-1.12029	RHTO_02358	CAR2
IST_002395	-1.01838	RHTO_07398
IST_002405	-1.02915	RHTO_07409
IST_002687	-1.19931	RHTO_04747	YML131W
IST_002689	-1.35908	RHTO_04749	SSM4
IST_002690	-1.10309	RHTO_04750	VPS13
IST_002691	-1.44746	RHTO_04751
IST_002883	-1.0614	RHTO_00741	YHR131C
IST_002888	-1.13124	RHTO_00746
IST_003090	-1.06413	RHTO_05927
IST_003879	-1.24393	RHTO_03704
IST_003884	-1.09954	RHTO_03696	MRPS16
IST_004003	-1.09954	RHTO_01025
IST_004096	-1.12029	RHTO_05374
IST_004908	-1.43134	RHTO_00963
IST_004911	-1.38702	RHTO_00966
IST_005713	-1.2713
IST_005715	-1.36257	RHTO_05748
IST_005721	-1.12928	RHTO_05753
IST_005949	-1.07276
IST_005951	-1.13006	RHTO_00888
IST_005953	-1.15987	RHTO_00884	EPS1
IST_005954	-1.53343
IST_005955	-1.27753
IST_006706	-1.28011	RHTO_07622
IST_006718	-1.03242	RHTO_07610
IST_006732	-1.18763
IST_006937	-1.1822	RHTO_04887
IST_006938	-1.2578	RHTO_04885
IST_006939	-1.02308	RHTO_04884	HTB1
IST_006941	-1.02466	RHTO_04882
IST_006942	-1.1964	RHTO_04881
IST_006963	-1.02857	RHTO_04855
IST_007229	-1.05445
IST_007534	-1.02237
IST_007638	-1.07039	RHTO_03740	MRPL6
IST_008109	-1.14136	RHTO_00932
IST_008110	-1.27684	RHTO_00931
IST_008112	-1.5656	RHTO_00929
IST_008113	-1.24286	RHTO_00928
IST_008114	-1.3599	RHTO_00926
IST_008115	-1.18641	RHTO_00925
IST_008116	-1.12553	RHTO_00924
IST_008117	-1.14543	RHTO_00923	YOL107W
