# Supplementary material for: Cell envelope and stress-responsive pathways underlie an evolved oleaginous Rhodotorula toruloides strain multi-stress tolerance
Source: Biotechnol Biofuels Bioprod. 2024 May 28;17:71. doi: 10.1186/s13068-024-02518-0 (PMC11134681; doi:10.1186/s13068-024-02518-0)
Supplement: Supplementary file 4 — Additional file 4: Differential expressed genes (DEG) in IST536 MM15 compared with IST536 under non-stressing conditions. [file 13068_2024_2518_MOESM4_ESM.xlsx]

## Sheet: Additional File 3
Additional File 4 - Differential expressed genes (DEG) in IST536 MM15 compared with IST536 under non-stressing conditions
	mRNA-Seq						Orthologues				Variants		Description
ORF (IST536)	baseMean	log2FoldChange	lfcSE	stat	pvalue	padj	R. toruloides NP11	R. toruloides IFO0880	R. toruloides IFO0559	S. cerevisiae	Amount	Copy number
IST_008271	520.121	2.85042	0.357843	7.96556	1.64475e-15	9.64834e-13	RHTO_07822	CE147269_10687_mRNA	mRNA_11.259			Gain	beta-1,6-N-acetylglucosaminyltransferase, contains WSC domain
IST_004560	91.5254	2.76708	0.665744	4.15637	3.23351e-05	0.00081382		gm1.1693_g_mRNA				Gain	Hypothetical protein
IST_001383	9620.33	2.75434	0.264174	10.4262	1.8819e-25	2.05019e-22	RHTO_03879	CE454307_13404_mRNA	mRNA_18.118			Gain	Actin regulatory protein (Wiskott-Aldrich syndrome protein)
IST_000989	100.081	2.67564	0.432806	6.18208	6.32613e-10	9.76495e-08	RHTO_03137	fgenesh1_kg.7_#_1268_#_TRINITY_DN3112_c2_g1_i1_mRNA	mRNA_5.162				glycosyltransferase family 31 protein
IST_007924	7618.01	2.65853	0.413903	6.42308	1.33549e-10	2.75254e-08		fgenesh1_pm.6_#_176_mRNA	mRNA_2.339				Hypothetical protein
IST_005473	12516.7	2.60113	0.573832	4.53291	5.8177e-06	0.00019895	RHTO_01167	gm1.4758_g_mRNA	mRNA_3.489				Hypothetical protein
IST_008080	1602.01	2.5713	0.300355	8.56088	1.12005e-17	8.54152e-15	RHTO_03912	fgenesh1_kg.11_#_137_#_TRINITY_DN3258_c0_g2_i1_mRNA	mRNA_11.28				C-type lectin
IST_004664	33.4444	2.5065	0.632577	3.96236	7.42136e-05	0.00157647	RHTO_05667	estExt_Genewise1.C_9_t10087_mRNA	mRNA_13.48		2		Hypothetical protein
IST_004332	4149.97	2.47134	0.343925	7.18569	6.68681e-13	2.68387e-10	RHTO_04265	fgenesh1_pm.15_#_5_mRNA	mRNA_25.17				Cys-rich family protein
IST_005966	115.899	2.39166	0.594139	4.02542	5.68726e-05	0.00129853	RHTO_00873	CE604381_2169_mRNA	mRNA_6.10				acetyl xylanesterase, carbohydrate esterase family 5 protein
IST_005043	453.49	2.28527	0.376393	6.0715	1.2672e-09	1.61061e-07	RHTO_02711	fgenesh1_kg.12_#_173_#_TRINITY_DN1035_c0_g1_i5_mRNA	mRNA_5.586				Hypothetical protein
IST_007118	2476.17	2.23738	0.522012	4.28607	1.81859e-05	0.000504313	RHTO_06556	fgenesh1_pm.17_#_109_mRNA	mRNA_3.665	FRE7			ferric-chelate reductase
IST_001377	3060.53	2.23642	0.38362	5.82978	5.55007e-09	5.64332e-07	RHTO_01732	estExt_Genewise1Plus.C_3_t10164_mRNA	mRNA_18.125			Gain	3-methylcrotonyl-CoA carboxylase alpha subunit
IST_004534	225.103	2.2244	0.388932	5.71926	1.06992e-08	9.95027e-07	RHTO_03805	gm1.1657_g_mRNA	mRNA_18.43				RNA polymerase II, large subunit
IST_001379	412.259	2.1956	0.315258	6.96445	3.2969e-12	1.14283e-09		CE454646_1068_mRNA	mRNA_18.124			Gain	cyclin-dependent kinase
IST_005182	1875.51	2.15457	0.257248	8.37547	5.50017e-17	3.81312e-14	RHTO_06782	gm1.6419_g_mRNA	mRNA_7.71				NCS3 allantoate transporter
IST_004215	36.8018	2.13847	0.61829	3.45868	0.000542824	0.0074186	RHTO_04112	MIX4130_373_87_mRNA	mRNA_1.629				GDSL family lipase
IST_006387	197.545	2.13828	0.33727	6.33996	2.29822e-10	3.98323e-08	RHTO_06520	fgenesh1_kg.4_#_217_#_TRINITY_DN2461_c1_g1_i3_mRNA	mRNA_17.29				Hypothetical protein
IST_006067	86.6963	2.13229	0.509158	4.18787	2.81584e-05	0.000723018	RHTO_01360		mRNA_1.357				Hypothetical protein
IST_007525	964.853	2.12204	0.394423	5.3801	7.4443e-08	5.45868e-06	RHTO_07944	CE610470_21274_mRNA	mRNA_2.630				Serine/threonine protein kinase
IST_001368	2949.52	2.08831	0.382048	5.46609	4.6006e-08	3.6546e-06		gm1.1748_g_mRNA				Gain	Heat shock transcription factor
IST_002663	11580	2.08728	0.262939	7.9383	2.04977e-15	1.11654e-12		estExt_Genemark1.C_6_t10143_mRNA					Chitin deacetylase, carbohydrate esterase family 4 protein
IST_004548	709.597	2.06118	0.562906	3.66168	0.000250569	0.00408298		estExt_Genewise1.C_3_t10060_mRNA		GIT1		Gain	Inorganic phosphate transporter
IST_006331	3112.46	2.05124	0.581302	3.52869	0.000417623	0.00607825	RHTO_02145	CE779305_32807_mRNA	mRNA_13.102	GBP2			telomere maintenance protein
IST_004777	1728.59	2.03027	0.337581	6.01417	1.80808e-09	2.1213e-07	RHTO_01678	fgenesh1_kg.3_#_724_#_TRINITY_DN1267_c0_g2_i5_mRNA	mRNA_18.177		1		Chitinase
IST_004673	35.1254	2.0103	0.629873	3.1916	0.00141488	0.0153465	RHTO_05678	e_gw1.9.546.1_mRNA	mRNA_13.37				zinc finger, MYND-type domain containing protein
IST_001763	970.173	2.00458	0.335193	5.98039	2.2261e-09	2.4965e-07	RHTO_02326	CE385044_4842_mRNA	mRNA_13.283		3		Actin regulatory protein (Wiskott-Aldrich syndrome protein)
IST_007094	1463.63	1.98524	0.307575	6.45451	1.08569e-10	2.29986e-08		fgenesh1_kg.11_#_1097_#_TRINITY_DN1270_c1_g1_i3_mRNA	mRNA_11.289				Hypothetical protein
IST_001785	249.615	1.95805	0.319373	6.13091	8.73792e-10	1.18992e-07	RHTO_02303	gm1.1063_g_mRNA	mRNA_13.260	NCE101			Hypothetical protein
IST_004535	497.082	1.95441	0.316237	6.18019	6.4024e-10	9.76495e-08	RHTO_03804	fgenesh1_kg.3_#_142_#_TRINITY_DN3308_c1_g1_i1_mRNA	mRNA_18.42	PSF1			DNA replication complex GINS protein PSF1
IST_002664	958.021	1.95276	0.320055	6.10133	1.05191e-09	1.35963e-07		gm1.3414_g_mRNA		ILV3			dihydroxy-acid dehydratase
IST_005665	642.215	1.94682	0.264215	7.36832	1.72786e-13	7.32036e-11	RHTO_05818	e_gw1.2.996.1_mRNA	mRNA_2.268				Mandelate racemase/muconate lactonizing enzyme
IST_001359	243.873	1.93989	0.363008	5.34393	9.09517e-08	6.54337e-06		CE456702_4831_mRNA					ATP-dependent DNA ligase I
IST_005658	609.416	1.93688	0.311213	6.22364	4.85756e-10	8.05299e-08	RHTO_05824	e_gw1.2.256.1_mRNA	mRNA_2.274				Myosin class II heavy chain
IST_004647	34.9782	1.93474	0.605799	3.19369	0.00140465	0.015259	RHTO_05650	CE772821_631_mRNA	mRNA_13.65				zinc finger, MYND-type domain containing protein
IST_007182	120.098	1.9319	0.41107	4.69968	2.60563e-06	0.000107992		fgenesh1_kg.1_#_1215_#_TRINITY_DN1481_c1_g2_i1_mRNA		SAY1			Arylacetamide deacetylase
IST_004533	755.803	1.93055	0.314729	6.13399	8.57042e-10	1.18833e-07	RHTO_03807	fgenesh1_kg.3_#_136_#_TRINITY_DN3450_c6_g1_i3_mRNA	mRNA_18.45				acetyltransferase GNAT family
IST_004572	2075.81	1.92904	0.261287	7.38283	1.54963e-13	6.95147e-11	RHTO_03847	fgenesh1_kg.3_#_329_#_TRINITY_DN3401_c4_g1_i2_mRNA	mRNA_18.87			Gain	zinc-binding alcohol dehydrogenase/oxidoreductase
IST_004685	3073.62	1.92426	0.283835	6.77951	1.20587e-11	3.28427e-09	RHTO_05689	e_gw1.9.123.1_mRNA	mRNA_13.27				C6 transcription factor
IST_001788	1594.26	1.92304	0.439869	4.37185	1.23198e-05	0.000368434	RHTO_02298	gm1.1068_g_mRNA	mRNA_13.255				Nucleolar GTPase/ATPase p130
IST_008455	1614.24	1.92038	0.287398	6.68196	2.35759e-11	5.993e-09	RHTO_05632	fgenesh1_kg.9_#_350_#_TRINITY_DN3334_c3_g2_i1_mRNA	mRNA_13.83	HRK1		Gain	Protein serine/threonine kinase
IST_005657	1553.12	1.91277	0.398447	4.80056	1.58223e-06	6.97461e-05	RHTO_05826	fgenesh1_kg.2_#_599_#_TRINITY_DN2313_c0_g3_i1_mRNA	mRNA_2.276	NUP53;ASM4			nucleoporin Nup40
IST_006584	3810.4	1.90634	0.377058	5.05582	4.28537e-07	2.38542e-05	RHTO_06683	fgenesh1_kg.10_#_1250_#_TRINITY_DN3321_c2_g2_i6_mRNA	mRNA_1.657				Hypothetical protein
IST_004536	3197.58	1.90435	0.234269	8.12888	4.33265e-16	2.7534e-13	RHTO_03803	CE447696_18258_mRNA	mRNA_18.41				Hypothetical protein
IST_004694	60.5861	1.90378	0.479859	3.96738	7.26677e-05	0.00155664		gm1.4944_g_mRNA				Gain	Hypothetical protein
IST_004559	7414.2	1.88959	0.303982	6.21611	5.0962e-10	8.26886e-08		e_gw1.3.860.1_mRNA		SQS1		Gain	Predicted mechanosensitive ion channel
IST_005416	213.691	1.88226	0.429816	4.37922	1.19105e-05	0.000359009	RHTO_05069	gm1.1567_g_mRNA	mRNA_16.51	RNY1			Ribonuclease, T2 family
IST_001592	55.2921	1.87706	0.521435	3.5998	0.000318467	0.00484756	RHTO_07041	fgenesh1_kg.6_#_1462_#_TRINITY_DN3378_c3_g1_i16_mRNA	mRNA_7.323				haloacid dehalogenase-like hydrolase domain containing 2
IST_004547	406.847	1.87704	0.43114	4.35368	1.33872e-05	0.000392657	RHTO_03813	fgenesh1_pm.3_#_22_mRNA	mRNA_18.52			Gain	Hypothetical protein
IST_001376	1529.07	1.87646	0.373152	5.02867	4.93892e-07	2.65241e-05	RHTO_01731	estExt_Genewise1Plus.C_3_t10167_mRNA	mRNA_18.126			Gain	nuclear pore complex protein Nup85
IST_001495	803.254	1.86698	0.363321	5.13864	2.76733e-07	1.66171e-05	RHTO_02399	CE656832_18239_mRNA	mRNA_7.425				protein of unknown function DUF1772
IST_004554	113.579	1.86638	0.435795	4.28272	1.84626e-05	0.000508873			mRNA_18.68			Gain	Hypothetical protein
IST_001363	650.107	1.86018	0.269658	6.89828	5.26368e-12	1.74525e-09		CE455810_1787_mRNA				Gain	Hypothetical protein
IST_004582	305.087	1.85881	0.316935	5.86495	4.49259e-09	4.6298e-07		fgenesh1_kg.3_#_398_#_TRINITY_DN1652_c0_g1_i1_mRNA				Gain	JAB1/Mov34/MPN/PAD-1 ubiquitin protease
IST_001787	5172.94	1.85778	0.37552	4.94721	7.52837e-07	3.72258e-05	RHTO_02300	e_gw1.2.1056.1_mRNA	mRNA_13.257	DIN7;EXO1			exonuclease 1
IST_004552	1517.12	1.85507	0.336015	5.52079	3.37484e-08	2.82819e-06		estExt_Genemark1.C_3_t10067_mRNA				Gain	F-box domain containing protein
IST_004659	330.507	1.85195	0.30788	6.01516	1.79706e-09	2.1213e-07	RHTO_05662	fgenesh1_kg.9_#_196_#_TRINITY_DN1707_c0_g1_i5_mRNA	mRNA_13.53			Gain	carnitine acyl carnitine carrier, mitochondrial
IST_001360	209.87	1.82661	0.430541	4.2426	2.20943e-05	0.000589876		gm1.1759_g_mRNA				Gain	DNA ligase, ATP-dependent
IST_001367	2182.45	1.82071	0.426404	4.26992	1.95543e-05	0.000528798		gm1.1749_g_mRNA				Gain	Signal transduction serine/threonine kinase with PAS/PAC sensor domain
IST_001382	839.614	1.81301	0.331141	5.47502	4.3745e-08	3.58709e-06		fgenesh1_kg.3_#_484_#_TRINITY_DN3380_c8_g1_i1_mRNA				Gain	Zinc-binding oxidoreductase
IST_005655	542.999	1.8105	0.26667	6.78929	1.12688e-11	3.28427e-09	RHTO_05828	gm1.1000_g_mRNA	mRNA_2.278				Hypothetical protein
IST_008164	1322.95	1.75367	0.511496	3.42852	0.000606877	0.00811937	RHTO_07942	MIX21411_9111_54_mRNA	mRNA_2.632	EAR1			endosomal SPRY domain protein
IST_001380	1761.56	1.74886	0.300783	5.81435	6.08715e-09	6.10798e-07	RHTO_03883	fgenesh1_kg.3_#_489_#_TRINITY_DN2811_c0_g2_i1_mRNA	mRNA_18.122			Gain	Hypothetical protein
IST_007297	344.647	1.74653	0.532383	3.28058	0.00103592	0.0121913	RHTO_01105	gm1.4699_g_mRNA	mRNA_3.427				Hypothetical protein
IST_004676	3655.53	1.74435	0.290004	6.01492	1.79971e-09	2.1213e-07	RHTO_05681	fgenesh1_kg.9_#_132_#_TRINITY_DN3176_c4_g1_i5_mRNA	mRNA_13.34	DAP2			dipeptidyl aminopeptidase
IST_000713	513.324	1.74256	0.379792	4.58819	4.47104e-06	0.000159328	RHTO_07170	fgenesh1_kg.5_#_405_#_TRINITY_DN89_c0_g2_i1_mRNA	mRNA_3.100		1		Hypothetical protein
IST_007051	589.501	1.73958	0.466319	3.73045	0.000191142	0.003337	RHTO_05320		mRNA_3.400				Ferric reductase, NADH/NADPH oxidase and related proteins
IST_001381	557.132	1.72985	0.272597	6.34582	2.2125e-10	3.95085e-08		gm1.1735_g_mRNA				Gain	Hypothetical protein
IST_004571	1088.76	1.7257	0.279628	6.17141	6.76828e-10	1.01206e-07		e_gw1.3.6.1_mRNA		CDC23		Gain	Anaphase-promoting complex (APC), Cdc23 subunit
IST_001373	249.924	1.71508	0.485589	3.53196	0.000412484	0.00602607	RHTO_01727	CE454566_7438_mRNA	mRNA_18.130	CMC2		Gain	cytochrome c oxidase biogenesis protein Cmc1-like protein
IST_004561	1492.65	1.71415	0.268859	6.37565	1.82189e-10	3.47342e-08		fgenesh1_kg.3_#_292_#_TRINITY_DN2198_c1_g3_i1_mRNA		NAR1	1	Gain	Nuclear architecture related protein
IST_005675	1768.34	1.70982	0.36456	4.6901	2.73069e-06	0.000111958	RHTO_05805	fgenesh1_kg.2_#_658_#_TRINITY_DN2510_c0_g1_i1_mRNA	mRNA_2.255				protein lunapark-B
IST_004657	623.529	1.70835	0.366142	4.66582	3.07392e-06	0.000120906	RHTO_05660	fgenesh1_kg.9_#_208_#_TRINITY_DN2499_c1_g1_i3_mRNA	mRNA_13.55	NNR2			carbohydrate kinase-related domain protein
IST_007519	369.474	1.70697	0.405352	4.21108	2.54157e-05	0.000668344	RHTO_07952	fgenesh1_pm.6_#_16_mRNA	mRNA_2.623	SKO1			bZIP transcription factor
IST_008456	868.095	1.70567	0.436217	3.91014	9.22439e-05	0.00186592						Gain	Hypothetical protein
IST_007092	64.478	1.7034	0.491945	3.46258	0.000535024	0.00736479	RHTO_07851	fgenesh1_pg.11_#_121_mRNA	mRNA_11.287				transcription factor
IST_005155	156.515	1.69019	0.361703	4.67286	2.97034e-06	0.000117978	RHTO_06814	estExt_Genewise1Plus.C_12_t10406_mRNA	mRNA_7.102				MFS transporter
IST_005649	555.176	1.68905	0.281753	5.99477	2.03776e-09	2.3194e-07		gm1.995_g_mRNA				Gain	Hypothetical protein
IST_004544	1479.76	1.68812	0.323504	5.21825	1.80623e-07	1.13837e-05		fgenesh1_kg.3_#_168_#_TRINITY_DN1085_c0_g1_i1_mRNA		NOP9		Gain	Predicted RNA-binding protein, contains Pumilio domains
IST_000777	620.952	1.68135	0.542951	3.09668	0.001957	0.0196369	RHTO_07237	CE562090_14485_mRNA	mRNA_3.166				Hypothetical protein
IST_007371	146.81	1.68065	0.41296	4.06977	4.70603e-05	0.00112214	RHTO_03999	gm1.5922_g_mRNA	mRNA_11.113				potassium transporter
IST_004868	246.98	1.67863	0.520992	3.222	0.00127299	0.014286	RHTO_02838	fgenesh1_pm.7_#_60_mRNA	mRNA_5.464	CTR3;CTR2	1		copper transporter
IST_007680	726.043	1.6765	0.30382	5.51805	3.42784e-08	2.84138e-06	RHTO_05845	gm1.1939_g_mRNA	mRNA_2.294				thioredoxin family Trp26
IST_004540	401.161	1.6721	0.283144	5.90547	3.51641e-09	3.67344e-07	RHTO_03799	gm1.1663_g_mRNA	mRNA_18.37				acetyltransferase GNAT family
IST_004648	1047.07	1.66019	0.39327	4.22149	2.42695e-05	0.000642635	RHTO_05651	gm1.4990_g_mRNA	mRNA_13.64	WAR1			C6 transcription factor
IST_004698	1811.16	1.65642	0.302837	5.46967	4.50865e-08	3.63132e-06	RHTO_05699	e_gw1.9.588.1_mRNA	mRNA_13.17				iron complex transport system ATP-binding protein
IST_001391	2333.57	1.64871	0.235909	6.98876	2.77331e-12	1.00711e-09		e_gw1.3.289.1_mRNA	mRNA_18.109	FMP52;HIM1		Gain	Serine/threonine kinase TIP30/CC3
IST_007728	320.545	1.64748	0.355555	4.63355	3.59443e-06	0.000136007	RHTO_07733	CE138773_12930_mRNA	mRNA_11.172				Nucleolar GTPase/ATPase p130
IST_004574	1138.29	1.64527	0.257899	6.3795	1.77666e-10	3.47342e-08	RHTO_03849	gm1.1705_g_mRNA	mRNA_18.89			Gain	phenol 2-monooxygenase
IST_003046	416.907	1.64498	0.495106	3.32249	0.000892171	0.0108512	RHTO_02511	gm1.5144_g_mRNA	mRNA_9.317	YLR179C;TFS1			phosphatidylethanolamine-binding protein
IST_004684	566.344	1.64445	0.275551	5.96786	2.40382e-09	2.65674e-07	RHTO_05688	CE771222_29133_mRNA				Gain	Hypothetical protein
IST_004693	207.65	1.64344	0.49446	3.32371	0.000888286	0.0108379	RHTO_05697	fgenesh1_kg.9_#_86_#_TRINITY_DN200_c0_g1_i1_mRNA	mRNA_13.19				protein of GFA family
IST_001791	821.368	1.63989	0.345568	4.74549	2.08002e-06	8.8616e-05	RHTO_02295	fgenesh1_kg.2_#_828_#_TRINITY_DN3010_c0_g1_i1_mRNA	mRNA_13.252	GYP8	1		TBC domain protein, Rab GTPase activator
IST_001386	6428.1	1.63851	0.258247	6.34476	2.22773e-10	3.95085e-08	RHTO_03876	CE454090_29710_mRNA	mRNA_18.115	PLC1		Gain	1-phosphatidylinositol-4,5-bisphosphate phosphodiesterase 1
IST_007675	4073.85	1.63218	0.339241	4.81127	1.49977e-06	6.6627e-05	RHTO_05850	CE475512_24322_mRNA	mRNA_2.299				macrofage activating glycoprotein
IST_003005	1188.36	1.62901	0.36352	4.48121	7.4221e-06	0.000243131	RHTO_01960	fgenesh1_kg.9_#_645_#_TRINITY_DN3339_c0_g2_i1_mRNA	mRNA_9.362				phenylalanine ammonia-lyase
IST_004553	482.26	1.62857	0.271052	6.00833	1.87441e-09	2.16579e-07						Gain	Hypothetical protein
IST_004570	1039.84	1.62314	0.249688	6.50066	7.99678e-11	1.84798e-08		e_gw1.3.203.1_mRNA		NCS6		Gain	Uncharacterized conserved protein with similarity to predicted ATPase of the PP-loop superfamily
IST_001375	417.786	1.62175	0.336486	4.81967	1.43793e-06	6.45039e-05		fgenesh1_pm.3_#_58_mRNA				Gain	Hypothetical protein
IST_004568	2336.56	1.61852	0.263763	6.13628	8.44769e-10	1.18833e-07		fgenesh1_kg.3_#_311_#_TRINITY_DN3380_c9_g1_i1_mRNA		OST1		Gain	Oligosaccharyltransferase, alpha subunit (ribophorin I)
IST_007677	4407.11	1.61836	0.279606	5.78802	7.1221e-09	6.87508e-07	RHTO_05848	e_gw1.3.19.1_mRNA	mRNA_2.297				Chitinase
IST_004331	2631.36	1.61733	0.407898	3.96505	7.33819e-05	0.00156434	RHTO_04266	fgenesh1_kg.15_#_100_#_TRINITY_DN3046_c1_g1_i2_mRNA	mRNA_25.18				MFS transporter, sugar:H+ symporter
IST_008214	519.808	1.61639	0.463853	3.4847	0.000492691	0.00690672	RHTO_07982	e_gw1.6.111.1_mRNA	mRNA_2.593				fructose facilitator
IST_000575	359.53	1.61339	0.508572	3.17238	0.00151193	0.0161485	RHTO_00333	estExt_Genewise1Plus.C_1_t20471_mRNA	mRNA_4.258				putative G-protein coupled receptor
IST_004686	1405.63	1.61275	0.348252	4.63098	3.63931e-06	0.000136046	RHTO_05690	CE771224_17004_mRNA	mRNA_13.26				transcription elongation regulator 1
IST_007996	1261.33	1.61185	0.421785	3.82151	0.00013264	0.00250995	RHTO_06437	CE284312_37866_mRNA	mRNA_7.485	BRN1	1		condensin complex subunit 2
IST_008236	950.945	1.60633	0.250508	6.41228	1.43355e-10	2.87691e-08		fgenesh1_kg.3_#_953_#_TRINITY_DN2702_c2_g1_i1_mRNA			2	Gain	Hypothetical protein
IST_004052	8032.22	1.60605	0.235508	6.81949	9.13637e-12	2.78696e-09	RHTO_01082	CE590615_198269_mRNA	mRNA_6.212				transcription factor
IST_004564	93.4868	1.59996	0.494784	3.23365	0.00122221	0.0138906	RHTO_03838	gm1.1696_g_mRNA	mRNA_18.78			Gain	Hypothetical protein
IST_000563	248.429	1.59131	0.556747	2.85824	0.00426001	0.0332516		fgenesh1_pg.1_#_268_mRNA		HOP2			TBPIP/Hop2 winged helix domain
IST_005193	131.021	1.5902	0.377877	4.20824	2.57364e-05	0.000674452	RHTO_06771	fgenesh1_kg.12_#_997_#_TRINITY_DN2026_c1_g2_i1_mRNA	mRNA_7.60				Splicing coactivator SRm160/300, subunit SRm300
IST_006334	1027.91	1.58745	0.244995	6.47953	9.20085e-11	2.00473e-08	RHTO_02142	e_gw1.9.597.1_mRNA	mRNA_13.99				ubiquinone biosynthesis protein COQ9
IST_005663	884.322	1.58671	0.282249	5.62165	1.89143e-08	1.69694e-06	RHTO_05820	fgenesh1_kg.2_#_616_#_TRINITY_DN3246_c0_g1_i1_mRNA	mRNA_2.270				dihydrodipicolinate synthase
IST_005671	1184.8	1.58428	0.256927	6.16628	6.99158e-10	1.02534e-07	RHTO_05812	estExt_Genewise1.C_2_t10267_mRNA	mRNA_2.262	DPB4			DNA polymerase epsilon subunit 3
IST_004565	2740.29	1.58206	0.297747	5.31344	1.07576e-07	7.45796e-06		fgenesh1_pm.3_#_34_mRNA		NMD2		Gain	Nonsense-mediated mRNA decay 2 protein
IST_006336	1921.13	1.58099	0.292589	5.40346	6.53659e-08	4.88706e-06	RHTO_02140	fgenesh1_kg.9_#_388_#_TRINITY_DN1059_c0_g1_i1_mRNA	mRNA_13.97	STE50			MAKKKK cascade protein kinase regulator Ste50
IST_004576	101216	1.58079	0.374035	4.22632	2.37539e-05	0.000631175		fgenesh1_kg.3_#_349_#_TRINITY_DN3401_c1_g2_i1_mRNA	mRNA_18.92	ZRT1		Gain	Fe2+/Zn2+ regulated transporter
IST_001780	2565.83	1.57944	0.302237	5.22582	1.73383e-07	1.11111e-05	RHTO_02308	fgenesh1_kg.2_#_765_#_TRINITY_DN2737_c2_g1_i1_mRNA	mRNA_13.265	NTO1			Bromodomain and PHD finger domain containing protein 3
IST_005654	45553	1.57781	0.408285	3.86449	0.000111323	0.00217124	RHTO_05829	fgenesh1_kg.2_#_594_#_TRINITY_DN1260_c0_g1_i3_mRNA	mRNA_2.279	HRB1;GBP2			heterogeneous nuclear ribonucleoprotein M
IST_004581	2396.31	1.57479	0.257802	6.1085	1.0057e-09	1.32232e-07		gm1.1715_g_mRNA	mRNA_18.100			Gain	Hypothetical protein
IST_007305	1185.12	1.57358	0.363209	4.33244	1.47466e-05	0.000424368	RHTO_01606	gm1.1869_g_mRNA	mRNA_4.113			Gain	Esterase, SGNH hydrolase-type domain protein
IST_007271	498.484	1.57234	0.404286	3.88918	0.000100582	0.00200796	RHTO_07671	fgenesh1_kg.14_#_1030_#_TRINITY_DN754_c0_g3_i1_mRNA	mRNA_14.8				zinc finger, C2H3-type domain containing protein
IST_000339	57.3838	1.56878	0.571225	2.74634	0.00602647	0.0423184	RHTO_00259	fgenesh1_kg.1_#_2386_#_TRINITY_DN3530_c0_g1_i1_mRNA	mRNA_4.331				ethyl tert-butyl ether degradation EthD family protein
IST_007372	134.254	1.56682	0.425703	3.68055	0.000232732	0.00388363	RHTO_03998	fgenesh1_kg.11_#_436_#_TRINITY_DN522_c0_g1_i1_mRNA	mRNA_11.112				NADH dehydrogenase
IST_004569	2224.68	1.5647	0.264492	5.91589	3.30087e-09	3.49617e-07		gm1.1701_g_mRNA		CWH43		Gain	FGF receptor activating protein 1
IST_008405	170.833	1.56403	0.501311	3.11988	0.00180927	0.0184706	RHTO_05646	gm1.4999_g_mRNA	mRNA_13.69			Gain	zinc finger, MYND-type protein
IST_005353	1208.93	1.56315	0.353362	4.42366	9.70445e-06	0.000302066		gm1.2784_g_mRNA		TEL2			Telomere length regulation protein
IST_004666	491.748	1.55807	0.291386	5.34709	8.93781e-08	6.4914e-06	RHTO_05670	fgenesh1_kg.9_#_174_#_TRINITY_DN3356_c5_g4_i1_mRNA	mRNA_13.45			Gain	zinc finger, MYND-type domain containing protein
IST_007313	324.223	1.55444	0.358175	4.3399	1.42547e-05	0.000411768		fgenesh1_pg.3_#_112_mRNA				Gain	Predicted dehydrogenase
IST_001374	4389.05	1.55368	0.234783	6.61752	3.65287e-11	8.89274e-09	RHTO_01728	e_gw1.3.135.1_mRNA	mRNA_18.129	APL6		Gain	AP-3 complex subunit beta-2
IST_006668	9046.44	1.55186	0.406835	3.81448	0.00013647	0.00256335		CE123067_5966_mRNA			1		RlpA-like protein, double-psi beta-barrel domain
IST_004646	222.618	1.55103	0.452711	3.42608	0.00061235	0.00816395		fgenesh1_pm.9_#_42_mRNA				Gain	Hypothetical protein
IST_001781	1335.02	1.55013	0.295937	5.23804	1.62291e-07	1.05781e-05	RHTO_02307	estExt_Genemark1.C_2_t10193_mRNA	mRNA_13.264				GDP-fucose protein O-fucosyltransferase
IST_001364	436.463	1.54663	0.303355	5.0984	3.42544e-07	1.94943e-05	RHTO_01716	CE455810_1787_mRNA	mRNA_18.140			Gain	bifunctional dihydroflavonol 4-reductase/flavanone 4-reductase
IST_001387	2368.3	1.54611	0.256965	6.01681	1.77886e-09	2.1213e-07		fgenesh1_kg.3_#_462_#_TRINITY_DN569_c0_g1_i1_mRNA				Gain	Helix-loop-helix DNA-binding domain
IST_005647	675.348	1.54507	0.290997	5.30956	1.09889e-07	7.54964e-06	RHTO_05834	fgenesh1_kg.2_#_571_#_TRINITY_DN2886_c2_g2_i1_mRNA	mRNA_2.284				ribonuclease P 40kDa subunit
IST_006335	694.883	1.54237	0.25885	5.95854	2.54499e-09	2.77259e-07	RHTO_02141	fgenesh1_kg.9_#_392_#_TRINITY_DN3192_c0_g1_i2_mRNA	mRNA_13.98				Hypothetical protein
IST_004682	279.907	1.54114	0.367369	4.19508	2.72774e-05	0.000702762		CE771213_4280_mRNA				Gain	Hypothetical protein
IST_004227	95.0505	1.53848	0.396101	3.88407	0.000102722	0.0020347	RHTO_04102	gm1.5757_g_mRNA	mRNA_1.619	BDH2			(R,R)-butanediol dehydrogenase / diacetyl reductase
IST_006333	4373.93	1.53626	0.232262	6.61436	3.73154e-11	8.89274e-09	RHTO_02143	gm1.5029_g_mRNA	mRNA_13.100	AIP1			actin cortical patch component
IST_001201	131.669	1.53388	0.489138	3.13588	0.00171337	0.017657	RHTO_04604	estExt_fgenesh1_pm.C_10109_mRNA	mRNA_1.49				carotenoid cleavage dioxygenase
IST_004539	2627.71	1.5331	0.258015	5.9419	2.81732e-09	3.02604e-07	RHTO_03800	fgenesh1_pm.3_#_19_mRNA	mRNA_18.38				peptidase S9 prolyl oligopeptidase active site domain protein
IST_001362	2064.6	1.53214	0.293371	5.22254	1.76489e-07	1.12159e-05		fgenesh1_kg.3_#_577_#_TRINITY_DN1227_c0_g2_i1_mRNA				Gain	Ribonuclease
IST_001777	1870.03	1.5259	0.301331	5.06386	4.10857e-07	2.30382e-05	RHTO_02311	e_gw1.2.196.1_mRNA	mRNA_13.268				Splicing coactivator SRm160/300, subunit SRm300
IST_007679	3990.33	1.52532	0.239457	6.36992	1.89131e-10	3.51783e-08	RHTO_05846	fgenesh1_kg.3_#_1299_#_TRINITY_DN2741_c1_g1_i1_mRNA	mRNA_2.295	CTS2			glycoside hydrolase family 18 protein
IST_004523	366.699	1.52107	0.291778	5.21313	1.85685e-07	1.16069e-05		fgenesh1_kg.13_#_798_#_TRINITY_DN3453_c3_g2_i1_mRNA					Tyrosine kinase specific for activated (GTP-bound) p21cdc42Hs
IST_004550	939.017	1.51653	0.246914	6.14192	8.15295e-10	1.1731e-07		fgenesh1_kg.3_#_180_#_TRINITY_DN3164_c1_g1_i6_mRNA				Gain	F-box domain containing protein
IST_001768	324.291	1.51498	0.30114	5.03081	4.8842e-07	2.64162e-05	RHTO_02320	gm1.1046_g_mRNA	mRNA_13.277				endoglucanase V-like protein
IST_001771	643.068	1.51243	0.296038	5.10889	3.24049e-07	1.87212e-05	RHTO_02317	CE385920_6432_mRNA	mRNA_13.274	YML018C			thiamine-repressible mitochondrial transport protein THI74
IST_007754	232.294	1.51203	0.512929	2.94784	0.00320003	0.0275593	RHTO_05953	gm1.4884_g_mRNA	mRNA_15.45				Hypothetical protein
IST_001520	836.048	1.50862	0.284265	5.3071	1.11386e-07	7.58419e-06	RHTO_02426	gm1.3749_g_mRNA	mRNA_7.398				Dynamin related GTPase
IST_004675	2859.82	1.50715	0.243571	6.18774	6.10343e-10	9.69683e-08	RHTO_05680	fgenesh1_kg.9_#_146_#_TRINITY_DN1415_c0_g1_i4_mRNA	mRNA_13.35	HFD1			aldehyde dehydrogenase family 3 member B1
IST_001765	817.801	1.50637	0.267489	5.63151	1.78639e-08	1.62179e-06	RHTO_02323	fgenesh1_kg.2_#_717_#_TRINITY_DN3062_c2_g2_i1_mRNA	mRNA_13.280				protein-L-isoaspartate (D-aspartate) O-methyltransferase
IST_007312	6172.23	1.5023	0.306708	4.89815	9.67437e-07	4.55412e-05		fgenesh1_kg.3_#_1111_#_TRINITY_DN3134_c5_g1_i1_mRNA		RPN2		Gain	26S proteasome regulatory complex, subunit RPN2/PSMD1
IST_004702	1419.99	1.50072	0.289451	5.1847	2.16358e-07	1.3306e-05	RHTO_05704	fgenesh1_kg.9_#_51_#_TRINITY_DN1231_c1_g1_i1_mRNA					Hypothetical protein
IST_004658	25933.1	1.49601	0.349365	4.28208	1.85157e-05	0.000508873	RHTO_05661	fgenesh1_kg.9_#_202_#_TRINITY_DN2499_c0_g1_i5_mRNA	mRNA_13.54				macrofage activating glycoprotein
IST_004213	766.919	1.49031	0.465861	3.19904	0.00137887	0.0151081	RHTO_04113	fgenesh1_kg.10_#_1115_#_TRINITY_DN2857_c2_g1_i15_mRNA	mRNA_1.630				Hypothetical protein
IST_001784	753.904	1.48774	0.256497	5.80021	6.62323e-09	6.48081e-07	RHTO_02304	fgenesh1_kg.2_#_778_#_TRINITY_DN3077_c0_g1_i1_mRNA	mRNA_13.261	SLM5			asparaginyl-tRNA synthetase
IST_004558	1923.8	1.48603	0.512872	2.89746	0.00376201	0.0308484		CE449090_11532_mRNA		SQS1		Gain	RNA-binding protein RBM5 and related proteins, contain G-patch and RRM domains
IST_004432	1928.4	1.4768	0.509567	2.89815	0.00375367	0.0308132	RHTO_05181		mRNA_15.119				Hypothetical protein
IST_001773	2221.07	1.47638	0.294113	5.01977	5.17327e-07	2.72078e-05	RHTO_02315	CE385965_39085_mRNA	mRNA_13.272				Hypothetical protein
IST_007308	3523.18	1.4696	0.242422	6.06215	1.34317e-09	1.67918e-07		gm1.1872_g_mRNA		VTC4		Gain	Protein involved in vacuolar polyphosphate accumulation, contains SPX domain
IST_007732	20991.5	1.46643	0.415851	3.52634	0.000421339	0.00610862	RHTO_07730	CE138028_10395_mRNA	mRNA_11.169				glucooligosaccharide oxidase
IST_005664	279.098	1.46295	0.36687	3.98765	6.67312e-05	0.00146655	RHTO_05819		mRNA_2.269	BCD1			zinc finger, HIT-type protein
IST_001762	2226.17	1.46272	0.267452	5.46908	4.52367e-08	3.63132e-06	RHTO_02327	estExt_Genewise1.C_2_t10325_mRNA	mRNA_13.284	MCM3	1		minichromosome maintenance protein 3
IST_008106	4478.79	1.46254	0.312911	4.67398	2.95422e-06	0.000117952	RHTO_07384	gm1.3382_g_mRNA	mRNA_3.313				Polyubiquitin
IST_004706	416.495	1.45573	0.290545	5.01033	5.43357e-07	2.8188e-05	RHTO_05708	fgenesh1_kg.9_#_42_#_TRINITY_DN2780_c0_g1_i3_mRNA	mRNA_13.9	CDD1		Gain	cytidine deaminase
IST_006204	1304.43	1.45491	0.398988	3.64649	0.000265843	0.00424125	RHTO_07786	estExt_fgenesh1_pm.C_110115_mRNA	mRNA_11.223				FYVE finger containing protein
IST_003213	3658	1.45423	0.345932	4.2038	2.62469e-05	0.000683136	RHTO_06968	fgenesh1_kg.12_#_367_#_TRINITY_DN3354_c6_g1_i1_mRNA	mRNA_7.252				Splicing coactivator SRm160/300, subunit SRm300
IST_007683	2831.1	1.45313	0.293785	4.94624	7.56622e-07	3.72258e-05	RHTO_05842	fgenesh1_kg.2_#_549_#_TRINITY_DN962_c0_g1_i1_mRNA	mRNA_2.292	RUD3			Golgi matrix protein
IST_001590	93.3344	1.44853	0.412014	3.51573	0.000438539	0.00631	RHTO_07043	gm1.3680_g_mRNA	mRNA_7.325				serine/threonine protein kinase Cbk1
IST_004674	26641.9	1.44821	0.232148	6.23831	4.42336e-10	7.49613e-08	RHTO_05679	fgenesh1_kg.9_#_148_#_TRINITY_DN1371_c0_g1_i1_mRNA	mRNA_13.36	THI4			Protein involved in thiamine biosynthesis and DNA damage tolerance
IST_004697	284.968	1.44144	0.310173	4.64723	3.36425e-06	0.000130233	RHTO_05687	CE771072_1368_mRNA	mRNA_13.28			Gain	zinc finger, MYND-type domain containing protein
IST_004329	1593.36	1.44071	0.450817	3.19578	0.00139456	0.0151927	RHTO_04269	CE258967_15796_mRNA	mRNA_25.21				Transcription initiation factor TFIID, subunit BDF1 and related bromodomain proteins
IST_005176	379.23	1.43876	0.39734	3.62098	0.000293488	0.00453065	RHTO_06790	fgenesh1_kg.12_#_934_#_TRINITY_DN1088_c0_g1_i1_mRNA	mRNA_7.78				Blue (type 1) copper domain containing protein
IST_005669	1494.87	1.43781	0.260066	5.52864	3.22725e-08	2.7967e-06	RHTO_05814	CE382209_17286_mRNA	mRNA_2.264	KSS1;FUS3			extracellular signal-regulated kinase 1/2
IST_004709	318.32	1.43366	0.300186	4.77591	1.78896e-06	7.78716e-05	RHTO_05711	CE769718_13001_mRNA	mRNA_13.6				3-hydroxyacyl-CoA dehydrogenase / 3-hydroxy-2-methylbutyryl-CoA dehydrogenase
IST_004649	337.857	1.42967	0.342744	4.17127	3.02913e-05	0.000770005	RHTO_05652	fgenesh1_kg.9_#_251_#_TRINITY_DN2858_c3_g1_i4_mRNA	mRNA_13.63	TAD1			tRNA-specific adenosine deaminase
IST_004578	1962.56	1.42908	0.258676	5.52461	3.3022e-08	2.82819e-06	RHTO_03854	gm1.1710_g_mRNA	mRNA_18.94			Gain	Pleckstrin-like domain-containing protein
IST_004549	334.928	1.42466	0.304242	4.68266	2.83183e-06	0.000114262		fgenesh1_kg.3_#_179_#_TRINITY_DN4281_c0_g1_i1_mRNA	mRNA_18.54			Gain	Hypothetical protein
IST_007524	373.084	1.42382	0.394102	3.61283	0.000302878	0.00465674	RHTO_07945	e_gw1.6.25.1_mRNA	mRNA_2.629				cell division control protein Cdc6
IST_001370	1412.5	1.42053	0.255121	5.56806	2.57593e-08	2.28419e-06	RHTO_01724	fgenesh1_kg.3_#_542_#_TRINITY_DN3402_c7_g1_i4_mRNA	mRNA_18.133			Gain	5-methyltetrahydropteroyltriglutamate- homocysteine S-methyltransferase
IST_006249	1174.13	1.42043	0.305102	4.65559	3.23055e-06	0.000125695	RHTO_01368	fgenesh1_kg.10_#_201_#_TRINITY_DN393_c0_g2_i1_mRNA	mRNA_1.365				Hypothetical protein
IST_001778	506.756	1.41917	0.293565	4.83427	1.33638e-06	6.10255e-05	RHTO_02310		mRNA_13.267				zinc finger, RING-type domain containing protein
IST_004575	2280.53	1.41827	0.352157	4.02737	5.64037e-05	0.0012917		fgenesh1_kg.3_#_345_#_TRINITY_DN3401_c5_g1_i3_mRNA				Gain	Hypothetical protein
IST_001772	5691.95	1.41579	0.43959	3.2207	0.00127879	0.0142995	RHTO_02316	fgenesh1_kg.2_#_745_#_TRINITY_DN1211_c0_g1_i1_mRNA	mRNA_13.273	SNT2			PHD finger and BAH domain protein (Snt2)
IST_001378	659.392	1.41578	0.316275	4.47643	7.5901e-06	0.000245263		CE454659_2203_mRNA				Gain	Hypothetical protein
IST_004567	751.026	1.41499	0.359115	3.94022	8.14072e-05	0.00169599		fgenesh1_kg.3_#_300_#_TRINITY_DN3380_c4_g1_i2_mRNA				Gain	Fungal specific transcription factor domain
IST_004681	140.376	1.41147	0.402616	3.50575	0.000455328	0.00650249		gm1.4958_g_mRNA				Gain	Hypothetical protein
IST_002653	2192.62	1.41104	0.290084	4.86423	1.14903e-06	5.343e-05	RHTO_08073	fgenesh1_kg.6_#_526_#_TRINITY_DN2569_c1_g1_i3_mRNA	mRNA_2.504	NPP2;NPP1			type I phosphodiesterase/nucleotide pyrophosphatase/phosphate transferase family protein
IST_007412	483.928	1.40838	0.383791	3.66965	0.000242881	0.00400156	RHTO_03982	estExt_Genewise1Plus.C_11_t10149_mRNA	mRNA_11.96				Chitinase
IST_005674	3036.11	1.40465	0.245142	5.72996	1.00457e-08	9.45782e-07	RHTO_05806	gm1.1019_g_mRNA	mRNA_2.256				chitin synthase activator
IST_001365	1434.83	1.39881	0.262525	5.3283	9.91341e-08	6.99997e-06	RHTO_01717	fgenesh1_kg.3_#_562_#_TRINITY_DN3335_c0_g1_i2_mRNA	mRNA_18.139	GCD1		Gain	translation initiation factor eIF-2B gamma subunit
IST_002662	284.438	1.398	0.380245	3.67659	0.000236371	0.00393573	RHTO_08064	gm1.3416_g_mRNA	mRNA_2.512				meiosis specific protein SPO22
IST_004708	1137.47	1.3976	0.257134	5.43529	5.47065e-08	4.22123e-06	RHTO_05710	CE770137_14166_mRNA	mRNA_13.7	RMT2			arginine N-methyltransferase
IST_007310	354.566	1.39342	0.284269	4.90178	9.49743e-07	4.4986e-05		CE469521_3163_mRNA				Gain	Hypothetical protein
IST_004656	608.896	1.3906	0.282294	4.92608	8.38957e-07	4.04929e-05	RHTO_05659	fgenesh1_kg.9_#_210_#_TRINITY_DN1735_c1_g2_i3_mRNA	mRNA_13.56	PEX7			peroxisomal biogenesis factor 7
IST_001369	1473.15	1.39037	0.299955	4.63527	3.56468e-06	0.000135921	RHTO_01723	e_gw1.3.440.1_mRNA	mRNA_18.134			Gain	copper transporter
IST_005677	940.785	1.3894	0.290975	4.77499	1.79719e-06	7.78716e-05	RHTO_05803	e_gw1.2.913.1_mRNA	mRNA_2.253				FMN binding oxidoreductase
IST_004704	533.993	1.38615	0.30937	4.48055	7.44514e-06	0.000243131	RHTO_05706	gm1.4933_g_mRNA	mRNA_13.11	CFD1;NBP35			cytosolic Fe-S cluster assembling factor NBP35
IST_004546	466.458	1.38305	0.306049	4.51904	6.21203e-06	0.000209615	RHTO_03813	fgenesh1_pm.3_#_22_mRNA	mRNA_18.52			Gain	Hypothetical protein
IST_001514	156.123	1.37971	0.374378	3.68535	0.000228392	0.00383638	RHTO_02422	CE654090_28425_mRNA	mRNA_7.402				subtilisin-like protease
IST_003561	957.535	1.37768	0.365678	3.76746	0.000164918	0.00299443	RHTO_01801	fgenesh1_kg.4_#_812_#_TRINITY_DN3370_c6_g1_i2_mRNA	mRNA_17.167				Putative RNA binding protein
IST_002659	1094.96	1.37359	0.308022	4.45938	8.21968e-06	0.000260097	RHTO_08067	CE620869_15977_mRNA	mRNA_2.509	DSF2			cell cycle inhibitor, Nif1
IST_004556	2001.99	1.37303	0.247972	5.53706	3.07583e-08	2.69612e-06	RHTO_03830	gm1.1687_g_mRNA	mRNA_18.69		1	Gain	GDP-fucose protein O-fucosyltransferase
IST_008378	1284.77	1.37139	0.258727	5.30052	1.1547e-07	7.79272e-06		fgenesh1_kg.14_#_543_#_TRINITY_DN1618_c0_g1_i2_mRNA					Acetylornithine aminotransferase
IST_007277	314.49	1.36855	0.41469	3.30018	0.000966222	0.0115674	RHTO_01132	CE746649_8987_mRNA	mRNA_3.453	CTF18			chromosome transmission fidelity protein
IST_001793	1028.56	1.36853	0.266025	5.14437	2.68421e-07	1.62579e-05	RHTO_02293	e_gw1.2.278.1_mRNA	mRNA_13.250	TPT1			DUF1275 domain protein
IST_006521	3125.06	1.36831	0.482461	2.8361	0.00456674	0.0347218	RHTO_06404	fgenesh1_kg.15_#_1024_#_TRINITY_DN2146_c0_g1_i1_mRNA	mRNA_7.516	COM2	2		zinc finger, C2H2-type transcription factor
IST_004679	1776.46	1.36826	0.236817	5.7777	7.57269e-09	7.21866e-07	RHTO_05684	fgenesh1_kg.9_#_120_#_TRINITY_DN4303_c0_g2_i1_mRNA	mRNA_13.31				DnaJ family protein
IST_007681	377.187	1.36791	0.345996	3.95354	7.70048e-05	0.00162221	RHTO_05844	fgenesh1_kg.2_#_545_#_TRINITY_DN3059_c3_g1_i1_mRNA	mRNA_2.293				Sh3px3 protein
IST_001530	134.939	1.36469	0.363235	3.75705	0.000171929	0.00310023	RHTO_02435	CE652678_4026_mRNA	mRNA_7.389	SSU72			Hypothetical protein
IST_005652	1082.61	1.3635	0.27135	5.02488	5.03743e-07	2.66774e-05	RHTO_05831	fgenesh1_kg.2_#_581_#_TRINITY_DN1336_c0_g1_i1_mRNA	mRNA_2.281	GOR1			2-hydroxyacid dehydrogenase
IST_006248	781.777	1.36144	0.398012	3.42059	0.000624848	0.00828711	RHTO_01369	fgenesh1_kg.10_#_206_#_TRINITY_DN1747_c0_g1_i5_mRNA	mRNA_1.366	CLP1			pre-mRNA cleavage complex II Clp1
IST_004671	85.29	1.36104	0.48761	2.79125	0.00525049	0.0382482	RHTO_05675	estExt_Genewise1.C_9_t10078_mRNA	mRNA_13.40				zinc finger, MYND-type protein
IST_007307	153.972	1.36084	0.410969	3.3113	0.000928652	0.0112055		estExt_Genemark1.C_3_t10254_mRNA				Gain	Flavin-containing monooxygenase
IST_002639	1807.6	1.35948	0.353876	3.8417	0.000122187	0.0023471	RHTO_08087	fgenesh1_kg.6_#_575_#_TRINITY_DN3276_c1_g1_i1_mRNA	mRNA_2.492				macrofage activating glycoprotein
IST_004696	146.017	1.35711	0.348683	3.89211	9.93768e-05	0.00199434		CE771039_4012_mRNA				Gain	Hypothetical protein
IST_006801	213.765	1.35709	0.36982	3.66958	0.000242948	0.00400156	RHTO_06378	fgenesh1_kg.3_#_2330_#_TRINITY_DN2247_c0_g1_i2_mRNA	mRNA_10.282				short-chain dehydrogenase/reductase SDR family protein
IST_004562	334.761	1.35702	0.288144	4.70953	2.48285e-06	0.000103466		CE449877_6047_mRNA				Gain	Hypothetical protein
IST_001361	973.856	1.35639	0.269825	5.0269	4.98462e-07	2.65823e-05		CE456665_4666_mRNA				Gain	Hypothetical protein
IST_004669	2205.71	1.3547	0.309545	4.37643	1.20639e-05	0.000362202	RHTO_05673	gm1.4970_g_mRNA	mRNA_13.42	ADI1			1,2-dihydroxy-3-keto-5-methylthiopentene dioxygenase
IST_004584	1894.32	1.3547	0.248811	5.4447	5.18923e-08	4.0797e-06	RHTO_03857	CE452459_11781_mRNA		GPI16		Gain	phosphatidylinositol glycan, class T
IST_000511	1213.93	1.35255	0.419175	3.22669	0.00125232	0.0141396		gm1.701_g_mRNA					Iron/ascorbate family oxidoreductases
IST_007736	3284.35	1.3525	0.327711	4.12713	3.6732e-05	0.000903607	RHTO_01229		mRNA_11.164				Hypothetical protein
IST_007306	6818.17	1.35019	0.256336	5.26726	1.38476e-07	9.18278e-06	RHTO_01605	fgenesh1_kg.3_#_1076_#_TRINITY_DN3286_c3_g2_i2_mRNA	mRNA_4.112	COX13		Gain	cytochrome c oxidase, subunit VIa
IST_007321	2288.96	1.34898	0.279022	4.83469	1.33352e-06	6.10255e-05	RHTO_00828	fgenesh1_kg.3_#_1161_#_TRINITY_DN2815_c1_g1_i1_mRNA	mRNA_2.205	VPS16			vacuolar protein sorting VPS16
IST_007765	973.222	1.34679	0.292413	4.60577	4.10951e-06	0.000148527		CE763942_15992_mRNA					Hypothetical protein
IST_007314	889.47	1.3465	0.274999	4.89638	9.76186e-07	4.56711e-05		fgenesh1_kg.3_#_1132_#_TRINITY_DN2386_c0_g1_i1_mRNA	mRNA_4.85			Gain	tail-anchored membrane protein insertion into ER membrane, Get1-family
IST_008293	1969.2	1.34309	0.287864	4.66569	3.07577e-06	0.000120906		fgenesh1_kg.9_#_426_#_TRINITY_DN3398_c2_g1_i1_mRNA	mRNA_13.110	PEP12		Gain	SNARE protein PEP12/VAM3/Syntaxin 7/Syntaxin 17
IST_004662	639.605	1.33618	0.294948	4.53023	5.8919e-06	0.000200588	RHTO_05665	estExt_fgenesh1_pm.C_90030_mRNA	mRNA_13.50				Nucleolar GTPase/ATPase p130
IST_007285	196.188	1.33573	0.335855	3.97711	6.97569e-05	0.00152471	RHTO_01123	e_gw1.8.511.1_mRNA	mRNA_3.444				Armadillo-type fold domain containing protein
IST_005646	2207.92	1.33506	0.301542	4.42743	9.53635e-06	0.00029805	RHTO_05835	fgenesh1_kg.2_#_569_#_TRINITY_DN2886_c1_g1_i2_mRNA	mRNA_2.285	FLO8			LisH dimerization motif containing protein
IST_004579	190.276	1.33499	0.349631	3.81827	0.00013439	0.00253051	RHTO_03855	fgenesh1_kg.3_#_357_#_TRINITY_DN3380_c10_g3_i1_mRNA	mRNA_18.95			Gain	Hypothetical protein
IST_005989	1713.47	1.33497	0.295102	4.52376	6.07519e-06	0.000205909	RHTO_03594	fgenesh1_kg.5_#_974_#_TRINITY_DN2264_c0_g1_i1_mRNA	mRNA_6.358				short/branched chain acyl-CoA dehydrogenase
IST_007678	1462.46	1.33299	0.271081	4.9173	8.77463e-07	4.20851e-05	RHTO_05847	gm1.1937_g_mRNA	mRNA_2.296				Zn(2)-C6 fungal-type transcription factor
IST_007997	353.418	1.32443	0.32845	4.03235	5.52224e-05	0.00127228	RHTO_06438	e_gw1.15.103.1_mRNA	mRNA_7.484				Hypothetical protein
IST_004701	143.602	1.32247	0.381566	3.46592	0.000528425	0.00728711	RHTO_05701	fgenesh1_kg.9_#_55_#_TRINITY_DN3356_c11_g4_i2_mRNA	mRNA_13.15				zinc finger, MYND-type protein
IST_005602	2010.46	1.32028	0.337491	3.91205	9.15156e-05	0.00186106	RHTO_02921	CE679174_2540_mRNA	mRNA_5.377				MSF transporter
IST_003548	100.389	1.31502	0.448306	2.93332	0.00335362	0.0282393	RHTO_01818	gm1.2506_g_mRNA	mRNA_31.1				Serine/threonine protein kinase
IST_006332	2394.43	1.31484	0.242115	5.43063	5.61552e-08	4.28239e-06	RHTO_02144	gm1.5030_g_mRNA	mRNA_13.101	MRPS5			37S ribosomal protein S5
IST_007261	5060.31	1.31417	0.257713	5.09935	3.40814e-07	1.94943e-05	RHTO_07661	fgenesh1_kg.14_#_987_#_TRINITY_DN913_c0_g1_i2_mRNA	mRNA_14.18				protein of lipase, class 3 family
IST_001318	512.776	1.31353	0.292316	4.49353	7.00511e-06	0.000233279	RHTO_08015	fgenesh1_pm.6_#_57_mRNA	mRNA_2.560				Splicing coactivator SRm160/300, subunit SRm300
IST_007673	758.598	1.31259	0.320229	4.0989	4.15119e-05	0.00100818	RHTO_05852	fgenesh1_kg.3_#_1287_#_TRINITY_DN2078_c0_g1_i2_mRNA	mRNA_2.301				Hypothetical protein
IST_004315	298.091	1.31209	0.303766	4.31941	1.5645e-05	0.000442672	RHTO_04285	CE262101_1560_mRNA	mRNA_25.35				Splicing coactivator SRm160/300, subunit SRm300
IST_004700	269.09	1.31094	0.368761	3.55499	0.000377987	0.00559352	RHTO_05700	fgenesh1_kg.9_#_57_#_TRINITY_DN1204_c0_g1_i1_mRNA	mRNA_13.16				Hypothetical protein
IST_005656	830.121	1.31062	0.308006	4.25517	2.0889e-05	0.000562895	RHTO_05827	CE381809_9900_mRNA	mRNA_2.277	NOP12			RNA-binding protein
IST_004566	899.047	1.30994	0.271599	4.82306	1.41373e-06	6.3973e-05		estExt_Genewise1.C_3_t10090_mRNA				Gain	Lysophospholipase
IST_007925	1966.01	1.30964	0.358825	3.6498	0.000262449	0.00421354		MIX22571_440_23_mRNA					Ferric reductase, NADH/NADPH oxidase and related proteins
IST_001790	1352	1.30793	0.242437	5.39494	6.85482e-08	5.07523e-06	RHTO_02296	fgenesh1_pm.2_#_117_mRNA	mRNA_13.253	MRPL24			50S ribosomal protein l24
IST_004529	1241.74	1.3074	0.282035	4.63559	3.55921e-06	0.000135921		CE210916_10990_mRNA					Hypothetical protein
IST_000711	1573.51	1.30313	0.458026	2.84509	0.00443993	0.0341664	RHTO_07168	CE557311_9655_mRNA	mRNA_3.98		1		Heat shock factor (HSF)-type transcription factor
IST_003680	1407.5	1.30071	0.289773	4.48872	7.16523e-06	0.000237574	RHTO_04968	fgenesh1_pm.2_#_292_mRNA					2-oxoisovalerate dehydrogenase E1 component, alpha subunit
IST_004345	1890.15	1.29938	0.345966	3.75582	0.000172777	0.00310023	RHTO_04250	fgenesh1_kg.15_#_4_#_TRINITY_DN332_c0_g2_i1_mRNA	mRNA_25.2				Myosin class II heavy chain
IST_007998	685.029	1.29672	0.347749	3.7289	0.000192315	0.00334838	RHTO_06439	CE285658_8085_mRNA	mRNA_7.483				Hypothetical protein
IST_005676	445.541	1.29663	0.323892	4.00328	6.24712e-05	0.00138894	RHTO_05804	fgenesh1_pg.2_#_75_mRNA	mRNA_2.254				Hypothetical protein
IST_004711	1467.79	1.29103	0.238581	5.41131	6.2565e-08	4.72397e-06	RHTO_05713	CE769920_21884_mRNA	mRNA_13.4	AOS1			SUMO-activating enzyme subunit 1
IST_005604	563.723	1.29036	0.298393	4.32435	1.5298e-05	0.000437529	RHTO_02919	CE678475_18399_mRNA	mRNA_5.379				Myosin class II heavy chain
IST_004772	982.014	1.28871	0.367577	3.50594	0.000454991	0.00650249	RHTO_01683	fgenesh1_kg.3_#_710_#_TRINITY_DN3402_c5_g1_i2_mRNA	mRNA_18.172				phenol 2-monooxygenase
IST_007204	922.547	1.28816	0.280465	4.59293	4.37067e-06	0.000156482	RHTO_02134	fgenesh1_kg.1_#_1332_#_TRINITY_DN3284_c2_g1_i2_mRNA	mRNA_15.170				zinc finger, ZZ-type protein
IST_004537	80.5381	1.28419	0.474279	2.70767	0.00677574	0.0454125	RHTO_03802	gm1.1660_g_mRNA	mRNA_18.40				fatty acid hydroxylase superfamily protein
IST_005354	76.2531	1.28395	0.471334	2.72408	0.00644815	0.0442208		fgenesh1_kg.5_#_684_#_TRINITY_DN3400_c4_g1_i2_mRNA					Copper amine oxidase
IST_001766	1922.67	1.28161	0.235806	5.43499	5.47996e-08	4.22123e-06	RHTO_02322	fgenesh1_kg.2_#_718_#_TRINITY_DN3062_c5_g1_i1_mRNA	mRNA_13.279				Hypothetical protein
IST_007053	761.612	1.28007	0.383278	3.33979	0.000838423	0.010346	RHTO_05322		mRNA_3.402				putative DNA repair endonuclease rad2
IST_007318	4300.19	1.27796	0.381547	3.34941	0.000809836	0.0100912	RHTO_00825	e_gw1.3.786.1_mRNA	mRNA_2.202				Putative transcription factor HALR/MLL3, involved in embryonic development
IST_004577	7659.96	1.27565	0.347528	3.67062	0.000241959	0.00400156	RHTO_03853	fgenesh1_kg.3_#_352_#_TRINITY_DN998_c0_g1_i2_mRNA	mRNA_18.93	ACB1		Gain	acyl-CoA-binding protein, ACBP
IST_007315	1467.19	1.27226	0.279542	4.55123	5.33327e-06	0.000185715		fgenesh1_kg.3_#_1136_#_TRINITY_DN2386_c1_g1_i2_mRNA		SUA7		Gain	Transcription initiation factor TFIIB
IST_007205	886.662	1.27033	0.312853	4.06046	4.8976e-05	0.00115991	RHTO_02135	gm1.373_g_mRNA	mRNA_15.169				histone-binding protein
IST_004185	7160.21	1.26971	0.346868	3.66051	0.000251718	0.00408425	RHTO_07885	e_gw1.11.99.1_mRNA	mRNA_11.321	SAT4			serine/threonine protein kinase FSK
IST_004563	120.054	1.26847	0.375119	3.38151	0.000720875	0.00928237						Gain	Hypothetical protein
IST_007320	2065.87	1.26845	0.342054	3.70833	0.000208629	0.00357529	RHTO_00827	fgenesh1_kg.3_#_1154_#_TRINITY_DN2946_c1_g1_i2_mRNA	mRNA_2.204	VPS16			E3 ubiquitin-protein ligase/Putative upstream regulatory element binding protein
IST_008294	4381.23	1.26746	0.242072	5.23587	1.64207e-07	1.06122e-05	RHTO_02152	fgenesh1_pm.9_#_66_mRNA		SFB3		Gain	protein transport protein SEC24
IST_003764	179.219	1.2645	0.3482	3.63152	0.000281752	0.00441199	RHTO_06650		mRNA_10.418				Nucleolar GTPase/ATPase p130
IST_007755	89.5545	1.26444	0.474858	2.66277	0.00775005	0.049875							Hypothetical protein
IST_004542	202.37	1.26364	0.368725	3.42704	0.000610191	0.00814942	RHTO_03809	fgenesh1_kg.3_#_163_#_TRINITY_DN1456_c0_g2_i2_mRNA	mRNA_18.48			Gain	beta-Ig-H3/Fasciclin
IST_004323	612.608	1.2634	0.294176	4.29471	1.74924e-05	0.000486851	RHTO_04275	fgenesh1_pm.15_#_11_mRNA	mRNA_25.26				2-nitropropane dioxygenase
IST_001779	1394.12	1.25997	0.266827	4.72206	2.33471e-06	9.89139e-05	RHTO_02309	fgenesh1_kg.2_#_763_#_TRINITY_DN2737_c0_g1_i1_mRNA	mRNA_13.266	URA3			orotidine-5'-phosphate decarboxylase
IST_008457	1813.42	1.25767	0.34528	3.64248	0.000270026	0.00428111		CE184385_30916_mRNA	mRNA_7.37				Hypothetical protein
IST_001366	3519.29	1.25364	0.265663	4.7189	2.37121e-06	9.99051e-05		fgenesh1_kg.3_#_559_#_TRINITY_DN1131_c0_g1_i1_mRNA		CDS1		Gain	CDP-diacylglycerol synthase
IST_007764	147.631	1.25325	0.342354	3.66068	0.000251551	0.00408425		CE763765_6304_mRNA	mRNA_15.50				Sphingosine kinase, involved in sphingolipid metabolism
IST_003077	711.265	1.25257	0.288155	4.34686	1.38103e-05	0.000400446	RHTO_02547	gm1.5178_g_mRNA	mRNA_9.280		2		Splicing coactivator SRm160/300, subunit SRm300
IST_007309	65.2161	1.24999	0.450258	2.77617	0.00550029	0.0394593		gm1.1873_g_mRNA				Gain	Hypothetical protein
IST_004703	4981.13	1.24716	0.330797	3.77016	0.000163143	0.00296928	RHTO_05705	gm1.4934_g_mRNA	mRNA_13.12	DNM1			dynamin GTPase
IST_004543	1854.36	1.24347	0.236899	5.24897	1.52955e-07	1.00554e-05	RHTO_03810	fgenesh1_kg.3_#_166_#_TRINITY_DN1085_c1_g1_i1_mRNA	mRNA_18.49	THI22;THI21;THI20		Gain	hydroxymethylpyrimidine/phosphomethylpyrimidine kinase
IST_007398	868.92	1.23736	0.319411	3.87387	0.000107121	0.00210002	RHTO_00911	gm1.3221_g_mRNA	mRNA_6.47				nucleotide-binding protein
IST_007301	452.63	1.23715	0.30486	4.05809	4.94756e-05	0.00116812	RHTO_01101	e_gw1.8.581.1_mRNA	mRNA_3.423	PTR2			proton-dependent oligopeptide transporter, POT family
IST_007304	1023.58	1.23686	0.247691	4.99355	5.92805e-07	3.05455e-05		fgenesh1_kg.3_#_1074_#_TRINITY_DN3286_c4_g1_i3_mRNA				Gain	Hypothetical protein
IST_008408	82.3303	1.23576	0.417539	2.95964	0.00308001	0.0269054		estExt_fgenesh1_pm.C_90044_mRNA					Hypothetical protein
IST_006669	2213.12	1.23356	0.270621	4.55827	5.15762e-06	0.000181253	RHTO_06568	gw1.16.264.1_mRNA	mRNA_4.1				SNARE associated Golgi protein
IST_004668	1004.16	1.23327	0.266277	4.63153	3.62966e-06	0.000136046	RHTO_05672	fgenesh1_kg.9_#_167_#_TRINITY_DN3356_c11_g1_i1_mRNA	mRNA_13.43			Gain	Hypothetical protein
IST_001137	291.304	1.23221	0.33907	3.63407	0.000278982	0.00438663	RHTO_04162	fgenesh1_kg.1_#_2671_#_TRINITY_DN3004_c0_g1_i1_mRNA	mRNA_21.26				CHL4 family chromosome segregation protein
IST_006473	235.816	1.2321	0.344867	3.57267	0.000353358	0.00533605	RHTO_02044		mRNA_9.440				Hypothetical protein
IST_003043	2357.93	1.2318	0.307424	4.00685	6.15347e-05	0.00137614	RHTO_02507	fgenesh1_kg.9_#_813_#_TRINITY_DN2170_c3_g1_i1_mRNA	mRNA_9.321				Hypothetical protein
IST_000757	1433.08	1.23166	0.267353	4.60687	4.08767e-06	0.000148441	RHTO_07216	gm1.2743_g_mRNA	mRNA_3.145				Bestrophin/UPF0187 protein
IST_006100	272.952	1.22974	0.3122	3.93894	8.18417e-05	0.00169599	RHTO_01323		mRNA_3.413				Hypothetical protein
IST_000881	349.724	1.229	0.336315	3.6543	0.00025788	0.00415771	RHTO_07267	estExt_Genewise1Plus.C_1_t10125_mRNA	mRNA_3.196				MFS transporter
IST_005610	946.298	1.22686	0.297146	4.12881	3.64644e-05	0.000899927		fgenesh1_kg.7_#_614_#_TRINITY_DN3374_c6_g1_i4_mRNA					Hypothetical protein
IST_000129	139.034	1.22593	0.363268	3.37474	0.000738854	0.0094857	RHTO_05581	fgenesh1_pg.9_#_155_mRNA	mRNA_9.123				beta-glucosidase, glycoside hydrolase family 3 protein
IST_000581	288.567	1.22507	0.43883	2.79168	0.00524355	0.0382482	RHTO_00339	CE57209_372_mRNA		YLR046C;RTA1;PUG1			RTA-like protein
IST_005311	2444.17	1.22038	0.341847	3.56995	0.000357055	0.00535349	RHTO_04718	estExt_Genewise1.C_2_t20098_mRNA	mRNA_1.160				Hypothetical protein
IST_005667	699.831	1.21851	0.280136	4.34969	1.36327e-05	0.000398327	RHTO_05816	e_gw1.2.532.1_mRNA	mRNA_2.266				fungal protein
IST_004206	146.878	1.21316	0.371934	3.26176	0.00110722	0.0128714	RHTO_07862	gm1.6104_g_mRNA	mRNA_11.298				transcription factor
IST_001786	2788.79	1.2121	0.236263	5.13031	2.89271e-07	1.68395e-05	RHTO_02301	fgenesh1_kg.2_#_810_#_TRINITY_DN1449_c0_g3_i3_mRNA	mRNA_13.258				glycoside hydrolase family 15 protein
IST_005648	1205.05	1.21164	0.244349	4.95863	7.09904e-07	3.56166e-05	RHTO_05833	fgenesh1_kg.2_#_572_#_TRINITY_DN2886_c4_g1_i1_mRNA	mRNA_2.283				EXTL2-like UDP-GlcNAc:heparan alpha-N-acetylhexosaminyltransferase (glycosyltransferase family 64 protein)
IST_004305	120.97	1.20756	0.397063	3.04123	0.00235616	0.0224428	RHTO_04296	gm1.7115_g_mRNA	mRNA_25.46	YOL019W;DCV1;RIM9			Pal1-like protein
IST_001769	5556.21	1.20587	0.338875	3.55846	0.000373035	0.00556706	RHTO_02319	gm1.1047_g_mRNA	mRNA_13.276				transcription factor
IST_004652	810.592	1.2058	0.260968	4.62048	3.8286e-06	0.000141733	RHTO_05655	gm1.4986_g_mRNA	mRNA_13.60				MFS monocarboxylate transporter
IST_007676	1165.29	1.20506	0.269513	4.47126	7.77593e-06	0.000248643	RHTO_05849	estExt_Genewise1.C_3_t10481_mRNA	mRNA_2.298				SNF2 family helicase
IST_005650	863.569	1.20495	0.281723	4.27707	1.89371e-05	0.000515765		fgenesh1_kg.2_#_577_#_TRINITY_DN2287_c0_g2_i1_mRNA				Gain	Hypothetical protein
IST_006538	1611.03	1.20454	0.263027	4.57954	4.66011e-06	0.000165293	RHTO_06422	gm1.7312_g_mRNA	mRNA_7.499				YT521-B-like splicing factor
IST_004232	503.218	1.20199	0.359346	3.34495	0.000822972	0.0101883	RHTO_04096	estExt_fgenesh1_pm.C_100166_mRNA	mRNA_1.613				Chromatin-associated protein Dek and related proteins, contains SAP DNA binding domain
IST_001532	180.017	1.19498	0.374121	3.19409	0.0014027	0.015259	RHTO_02437	fgenesh1_kg.6_#_1659_#_TRINITY_DN2523_c2_g1_i5_mRNA	mRNA_7.387	MSH4	1		DNA mismatch repair protein MSH4
IST_007364	317.133	1.19255	0.317519	3.75584	0.000172763	0.00310023	RHTO_07684	gm1.5928_g_mRNA	mRNA_11.120	ARR3			bile acid:sodium symporter (partial sequence n terminus)
IST_007262	774.06	1.19052	0.265628	4.48191	7.39795e-06	0.000243131	RHTO_07662	fgenesh1_kg.14_#_990_#_TRINITY_DN3020_c3_g2_i2_mRNA	mRNA_14.17	MNN2;MNN5			alpha 1,2-mannosyltransferase, glycosyltransferase family 71 protein
IST_002680	3232.74	1.1899	0.261862	4.544	5.51974e-06	0.000190412		gm1.3396_g_mRNA					Hypothetical protein
IST_006587	274.999	1.18661	0.323812	3.66451	0.000247813	0.00405542	RHTO_06686	e_gw1.10.123.1_mRNA	mRNA_1.660	YPL107W			oxidoreductase-like domain containing protein
IST_007269	740.579	1.18535	0.33877	3.49898	0.000467047	0.00660798	RHTO_07669	gm1.7059_g_mRNA	mRNA_14.10				Adipose-regulatory protein, Seipin family protein
IST_006014	615.913	1.18289	0.346666	3.41219	0.000644429	0.00850245		fgenesh1_kg.5_#_897_#_TRINITY_DN2615_c2_g1_i2_mRNA					Hypothetical protein
IST_004650	578.073	1.18109	0.274282	4.30612	1.66141e-05	0.000465807	RHTO_05653	e_gw1.9.722.1_mRNA	mRNA_13.62				phosphatidic acid phosphatase type 2/haloperoxidase
IST_003013	2445.44	1.18097	0.287783	4.10369	4.06607e-05	0.000990666	RHTO_01951	fgenesh1_kg.9_#_667_#_TRINITY_DN2911_c3_g1_i2_mRNA	mRNA_9.353				RNA recognition motif domain containing protein
IST_005990	180.31	1.17977	0.380414	3.10128	0.00192689	0.0193858		fgenesh1_kg.5_#_971_#_TRINITY_DN2264_c1_g1_i2_mRNA					Conserved alpha-helical protein
IST_005993	3419.72	1.17843	0.321512	3.66528	0.000247064	0.00405184		fgenesh1_kg.5_#_959_#_TRINITY_DN2288_c0_g2_i1_mRNA					Hypothetical protein
IST_007323	2312.5	1.17817	0.243128	4.84589	1.26048e-06	5.82572e-05	RHTO_00830	CE470754_22922_mRNA	mRNA_2.207		1		coronin 7
IST_001904	12258.1	1.1755	0.250705	4.68877	2.74847e-06	0.000112085	RHTO_02163	gm1.5046_g_mRNA	mRNA_13.121	ARC40			actin-related protein 2/3 complex subunit 1A
IST_000976	145.851	1.17327	0.363886	3.22427	0.00126296	0.0142055	RHTO_03124	CE699729_4074_mRNA	mRNA_5.173				Hypothetical protein
IST_007717	691.772	1.17135	0.280246	4.17974	2.91845e-05	0.000744352	RHTO_05438	fgenesh1_kg.6_#_1239_#_TRINITY_DN3457_c7_g2_i7_mRNA	mRNA_2.318				aromatic ring-opening dioxygenase
IST_007303	293.761	1.17051	0.358665	3.26353	0.00110034	0.012811		fgenesh1_kg.3_#_1065_#_TRINITY_DN3286_c1_g1_i4_mRNA				Gain	Hypothetical protein
IST_002678	840.88	1.17017	0.404451	2.89323	0.00381305	0.0309673		CE619217_14194_mRNA					Hypothetical protein
IST_001512	1663.09	1.1656	0.333502	3.49502	0.000474023	0.00667048	RHTO_02420	estExt_Genemark1.C_6_t10485_mRNA	mRNA_7.404				metalloendopeptidase
IST_001372	542.699	1.16357	0.274277	4.24232	2.21223e-05	0.000589876	RHTO_01726	e_gw1.3.859.1_mRNA	mRNA_18.131			Gain	phosphoglycerate mutase family protein
IST_000085	2183.97	1.16211	0.427785	2.71658	0.00659603	0.0447123	RHTO_02664	estExt_Genemark1.C_9_t10365_mRNA	mRNA_9.170		2		Hypothetical protein
IST_006439	428.616	1.16082	0.319153	3.63718	0.000275638	0.00435574	RHTO_02008	fgenesh1_kg.1_#_877_#_TRINITY_DN2712_c0_g1_i4_mRNA	mRNA_9.408	TAF10			transcription initiation factor TFIID subunit 10
IST_004066	4045.28	1.15961	0.417991	2.77424	0.00553304	0.0396197	RHTO_05339	CE633248_44970_mRNA	mRNA_2.414				zinc finger, RING-type protein
IST_007923	640.57	1.15851	0.319935	3.62109	0.00029336	0.00453065		CE638227_20556_mRNA		LIP2			Lipoyltransferase
IST_002882	515.005	1.15761	0.413368	2.80045	0.00510319	0.0376009	RHTO_00740	CE353176_5277_mRNA	mRNA_2.118				Zn(2)-C7 fungal-type transcription factor
IST_004085	640.06	1.15448	0.285017	4.05058	5.10918e-05	0.00119133	RHTO_05361	e_gw1.6.302.1_mRNA	mRNA_2.395				kinetochore protein Spc25
IST_003602	524.609	1.15053	0.408346	2.81754	0.00483926	0.0362517	RHTO_01756	e_gw1.4.369.1_mRNA	mRNA_17.212	PCL6;PCL7			protein of cyclin PHO80-like protein family
IST_008392	1545.27	1.14988	0.249064	4.61683	3.89655e-06	0.000143379	RHTO_07623	fgenesh1_kg.14_#_795_#_TRINITY_DN3329_c0_g1_i2_mRNA	mRNA_14.55				Hypothetical protein
IST_007513	1319.46	1.14698	0.329527	3.48069	0.000500122	0.00698523	RHTO_06426	e_gw1.15.189.1_mRNA	mRNA_7.495	TAM41			mitochondrial import protein MMP37
IST_003034	441.402	1.14688	0.291153	3.9391	8.17867e-05	0.00169599	RHTO_02496	gm1.5129_g_mRNA	mRNA_9.332				CigA protein
IST_007131	1551.93	1.14561	0.36094	3.17396	0.00150374	0.0160835		gm1.5838_g_mRNA					Hypothetical protein
IST_006330	1532.51	1.14469	0.239997	4.7696	1.84589e-06	7.95297e-05	RHTO_02146	fgenesh1_kg.9_#_409_#_TRINITY_DN3913_c0_g1_i1_mRNA	mRNA_13.103	REV1			DNA repair protein REV1
IST_002617	287.652	1.14257	0.290252	3.93647	8.26907e-05	0.00170894	RHTO_08111	gm1.3463_g_mRNA	mRNA_2.468				Hypothetical protein
IST_001906	1312.7	1.14231	0.253421	4.50758	6.55725e-06	0.000219323	RHTO_02161	gm1.5044_g_mRNA	mRNA_13.119	BPL1	1		biotin-[acetyl-CoA-carboxylase] ligase
IST_004301	459.251	1.14127	0.340346	3.35327	0.000798618	0.0100169	RHTO_04300	gm1.7119_g_mRNA	mRNA_25.50				small RNA 2-O-methyltransferase
IST_000060	1534.26	1.1402	0.305373	3.73381	0.000188608	0.00331412	RHTO_02631	estExt_fgenesh1_pm.C_90181_mRNA	mRNA_9.200				leucine rich repeat domain containing protein
IST_003576	1881.17	1.13712	0.241327	4.71194	2.45375e-06	0.000102815	RHTO_01784	estExt_Genewise1Plus.C_40313_mRNA	mRNA_17.184				3-hydroxyisobutyrate dehydrogenase
IST_002319	518.801	1.13707	0.285908	3.97704	6.97777e-05	0.00152471	RHTO_01487	fgenesh1_kg.10_#_574_#_TRINITY_DN3409_c12_g1_i2_mRNA	mRNA_1.480				Exosome complex exonuclease RRP42
IST_000705	424.372	1.13508	0.270242	4.20024	2.6663e-05	0.000689262	RHTO_07161	fgenesh1_kg.5_#_375_#_TRINITY_DN2882_c3_g1_i1_mRNA	mRNA_3.92				multicopper oxidase
IST_007510	680.073	1.1341	0.416793	2.72102	0.00650818	0.0443693		gm1.7312_g_mRNA					Putative signal transduction protein involved in RNA splicing
IST_005368	500.565	1.13302	0.368038	3.07853	0.00208026	0.0204697	RHTO_05720	CE567140_5105_mRNA	mRNA_6.451				protein of rRNA processing protein family
IST_008239	543.814	1.13131	0.306389	3.69241	0.000222142	0.00375569						Gain	Hypothetical protein
IST_002672	548.835	1.13121	0.343008	3.29791	0.000974089	0.0116433		gm1.3406_g_mRNA	mRNA_2.521				Hypothetical protein
IST_004655	731.509	1.12945	0.257188	4.39154	1.12551e-05	0.000341958	RHTO_05658	fgenesh1_kg.9_#_215_#_TRINITY_DN1735_c0_g1_i1_mRNA	mRNA_13.57	YAR1			Ankyrin repeat containing protein
IST_008037	441.127	1.12927	0.289372	3.9025	9.52038e-05	0.0019207	RHTO_00941	fgenesh1_kg.5_#_1818_#_TRINITY_DN416_c0_g1_i1_mRNA	mRNA_6.76	YMR155W			MFS transporter
IST_007090	574.354	1.12841	0.352041	3.20533	0.00134909	0.0149012	RHTO_07849	fgenesh1_kg.11_#_1088_#_TRINITY_DN3182_c0_g1_i2_mRNA	mRNA_11.285	PHM8;SDT1			pyrimidine 5'-nucleotidase
IST_001389	551.015	1.12781	0.304066	3.7091	0.000207998	0.0035725		fgenesh1_kg.3_#_455_#_TRINITY_DN1651_c1_g1_i4_mRNA		TFB2		Gain	RNA polymerase II transcription initiation/nucleotide excision repair factor TFIIH, subunit TFB2
IST_007714	131.23	1.12697	0.365577	3.08272	0.00205115	0.0202617							Hypothetical protein
IST_004202	2956.39	1.12636	0.42254	2.66569	0.00768304	0.0496112	RHTO_07867	e_gw1.11.2.1_mRNA	mRNA_11.303				extracelular serine carboxypeptidase
IST_008067	191.381	1.12205	0.347332	3.23049	0.00123577	0.0139822		e_gw1.5.547.1_mRNA					Hypothetical protein
IST_005673	4452.23	1.12004	0.276078	4.05698	4.97115e-05	0.00117006	RHTO_05808	estExt_Genemark1.C_2_t10151_mRNA	mRNA_2.258		1		C6 transcription factor
IST_001610	605.926	1.11982	0.288938	3.87565	0.000106341	0.00209009	RHTO_07021	e_gw1.6.46.1_mRNA	mRNA_7.303	IBA57			aminomethyltransferase
IST_007926	534.277	1.11813	0.285738	3.91315	9.10988e-05	0.00185754	RHTO_05420	fgenesh1_pm.6_#_178_mRNA					protein of ctr copper transporter family
IST_004705	270.042	1.11573	0.389164	2.867	0.00414381	0.0327808	RHTO_05707	CE770311_5239_mRNA	mRNA_13.10				cyclin-dependent kinase regulatory subunit
IST_001774	302.602	1.11522	0.298251	3.73922	0.000184593	0.00325859	RHTO_02314	CE386135_6291_mRNA	mRNA_13.271				Hypothetical protein
IST_001611	176.227	1.1152	0.370368	3.01107	0.00260332	0.0240613	RHTO_07019	fgenesh1_kg.6_#_1393_#_TRINITY_DN364_c0_g1_i1_mRNA	mRNA_7.301				WD40 repeat containing protein
IST_007348	559.974	1.11427	0.281962	3.95185	7.75483e-05	0.00162915	RHTO_06734	fgenesh1_kg.12_#_1110_#_TRINITY_DN462_c0_g1_i1_mRNA	mRNA_7.24				glutaminase GtaA
IST_006645	938.116	1.11202	0.294389	3.77739	0.000158479	0.00289822	RHTO_06593	CE291827_16246_mRNA	mRNA_4.24	KIP1			kinesin family member 11
IST_005670	186.311	1.11193	0.378655	2.93652	0.00331917	0.0280705	RHTO_05813	fgenesh1_kg.2_#_634_#_TRINITY_DN3246_c1_g1_i2_mRNA	mRNA_2.263				dynactin 6
IST_006701	825.948	1.11163	0.330641	3.36204	0.000773677	0.00978451		estExt_fgenesh1_pm.C_70195_mRNA					Hypothetical protein
IST_004084	795.446	1.11035	0.268508	4.13527	3.54544e-05	0.000877842	RHTO_05360	fgenesh1_kg.6_#_967_#_TRINITY_DN3250_c0_g1_i1_mRNA	mRNA_2.396	DBF20;DBF2			Serine/threonine protein kinase
IST_001320	369.516	1.11032	0.347183	3.19808	0.00138347	0.0151341	RHTO_08017	fgenesh1_kg.6_#_309_#_TRINITY_DN2518_c4_g1_i2_mRNA	mRNA_2.558				WW/Rsp5/WWP domain containing protein
IST_000758	2260.37	1.10941	0.352496	3.14731	0.0016478	0.0171422	RHTO_07217	CE560665_12425_mRNA	mRNA_3.146				anti-proliferative protein domain containing protein
IST_008327	401.906	1.10868	0.37457	2.95988	0.00307762	0.0269054		CE284312_37866_mRNA		BRN1			Chromosome condensation complex Condensin, subunit H
IST_007089	379.238	1.10863	0.414308	2.67586	0.00745375	0.0484677		gm1.6088_g_mRNA	mRNA_11.283				Hypothetical protein
IST_007084	764.433	1.10785	0.360104	3.07647	0.00209465	0.0205848		fgenesh1_kg.11_#_1049_#_TRINITY_DN3110_c2_g1_i5_mRNA					Hypothetical protein
IST_006221	242.681	1.10639	0.351418	3.14835	0.00164193	0.017129	RHTO_01397	fgenesh1_kg.10_#_312_#_TRINITY_DN188_c0_g3_i1_mRNA	mRNA_1.394				thioesterase family protein
IST_001522	316.844	1.10631	0.298055	3.71178	0.00020581	0.00354291	RHTO_02428	fgenesh1_pm.6_#_260_mRNA	mRNA_7.396				Hypothetical protein
IST_000925	17827.7	1.10519	0.31727	3.48344	0.000495009	0.0069265	RHTO_07316	estExt_Genewise1Plus.C_1_t10196_mRNA	mRNA_3.246				chitin synthase, glycosyltransferase family 2 protein
IST_008374	769.607	1.10142	0.252467	4.36265	1.28497e-05	0.000379814						Gain	Hypothetical protein
IST_007367	4226.22	1.10089	0.341701	3.2218	0.00127386	0.014286	RHTO_04003	fgenesh1_kg.11_#_452_#_TRINITY_DN2427_c0_g1_i1_mRNA	mRNA_11.117				Chitinase
IST_004699	86.7051	1.10082	0.402214	2.7369	0.00620218	0.0432338	RHTO_05667	e_gw1.9.313.1_mRNA	mRNA_13.48			Gain	Hypothetical protein
IST_007278	704.428	1.09608	0.303169	3.61542	0.000299864	0.00461972	RHTO_01131		mRNA_3.452				DnaJ family protein
IST_007311	152.466	1.09417	0.358867	3.04896	0.00229634	0.0220276		gm1.1875_g_mRNA				Gain	Hypothetical protein
IST_007403	1547.39	1.09262	0.352498	3.09965	0.00193748	0.0194667	RHTO_00915	estExt_Genewise1Plus.C_5_t20378_mRNA	mRNA_6.51				Hypothetical protein
IST_000048	846.007	1.09034	0.328467	3.31949	0.000901833	0.0109338	RHTO_02619	fgenesh1_kg.9_#_1168_#_TRINITY_DN3314_c3_g1_i1_mRNA	mRNA_9.212				H/ACA small nucleolar RNP component GAR1
IST_007322	1290.68	1.0891	0.29452	3.69787	0.000217414	0.00370917	RHTO_00829	CE470798_18840_mRNA	mRNA_2.206	ERV25			ER to Golgi transport-related protein
IST_006681	914.654	1.08538	0.282688	3.83951	0.000123281	0.00235624	RHTO_03059	gm1.4139_g_mRNA	mRNA_5.241				2-oxoisovalerate dehydrogenase E1 component, beta subunit
IST_005653	907.078	1.0837	0.285001	3.80244	0.000143278	0.00266497	RHTO_05830	fgenesh1_kg.2_#_587_#_TRINITY_DN355_c0_g2_i1_mRNA	mRNA_2.280	RAM2			protein farnesyltransferase/geranylgeranyltransferase type-1 subunit alpha
IST_007414	355.094	1.08323	0.342591	3.16187	0.00156761	0.0165119	RHTO_03980	fgenesh1_kg.11_#_377_#_TRINITY_DN2540_c1_g1_i2_mRNA	mRNA_11.94		1		Serine/threonine protein kinase
IST_006696	498.901	1.08292	0.297798	3.63643	0.000276446	0.00435574		estExt_Genewise1Plus.C_7_t20062_mRNA					Hypothetical protein
IST_003051	667.657	1.07804	0.324251	3.32469	0.000885155	0.010835	RHTO_02517	fgenesh1_kg.9_#_839_#_TRINITY_DN738_c0_g1_i1_mRNA	mRNA_9.311				enoyl-CoA hydratase
IST_006339	2116.16	1.07778	0.260488	4.13753	3.51059e-05	0.000872044	RHTO_05621	CE778351_24006_mRNA	mRNA_13.94	SMD1			small nuclear ribonucleoprotein D1
IST_001761	2671.41	1.07539	0.366303	2.93578	0.0033271	0.0280979							Hypothetical protein
IST_006872	905.044	1.07202	0.314999	3.40325	0.000665897	0.00872531	RHTO_00809	fgenesh1_kg.16_#_631_#_TRINITY_DN2877_c1_g1_i7_mRNA	mRNA_2.186				macrofage activating glycoprotein
IST_001524	794.921	1.07015	0.265117	4.03653	5.42481e-05	0.00125363	RHTO_02429	gm1.3745_g_mRNA	mRNA_7.395				Hypothetical protein
IST_000133	829.732	1.07001	0.342791	3.12147	0.00179951	0.0183955	RHTO_05585	CE814314_4632_mRNA	mRNA_9.119				Hypothetical protein
IST_006571	2568.47	1.06944	0.332333	3.21798	0.00129099	0.0144144	RHTO_07393	gm1.2240_g_mRNA	mRNA_10.323				GDP-Man:alpha-1,3-mannosyltransferase (glycosyltransferase family 70 protein, partial sequence c rerminus)
IST_000910	231.221	1.06742	0.309319	3.45087	0.00055879	0.00758244	RHTO_07299		mRNA_3.229				protein kinase-like domain containing protein
IST_007339	313.057	1.06734	0.332414	3.21088	0.00132329	0.0147105	RHTO_06724	gm1.6478_g_mRNA	mRNA_7.14				aldehyde dehydrogenase
IST_000993	3491.09	1.06659	0.245291	4.34828	1.37212e-05	0.00039938	RHTO_03143	gw1.7.660.1_mRNA	mRNA_5.156	PHO92;HCH1;AHA1			high-glucose-regulated protein 8
IST_005358	1691.66	1.06481	0.270614	3.93477	8.32748e-05	0.00171636		gm1.2789_g_mRNA					Chitinase
IST_005661	1856.43	1.06417	0.24064	4.42224	9.76826e-06	0.000302816	RHTO_05822	fgenesh1_kg.2_#_611_#_TRINITY_DN1915_c0_g1_i8_mRNA	mRNA_2.272	DOA4;UBP5			ubiquitin carboxyl-terminal hydrolase 8
IST_000397	437.084	1.06319	0.279213	3.80783	0.00014019	0.00262032	RHTO_00197		mRNA_4.394				medium-chain acyl-CoA synthetase
IST_000158	5365.09	1.06233	0.233473	4.55013	5.36118e-06	0.000185838	RHTO_05614	CE815686_874_mRNA	mRNA_9.93		2		Hypothetical protein
IST_008251	707.865	1.05879	0.330391	3.20465	0.00135225	0.0149021	RHTO_03254	CE710236_13147_mRNA	mRNA_5.48		1		Hypothetical protein
IST_005641	444.737	1.05638	0.267586	3.9478	7.88741e-05	0.00164793	RHTO_05840	fgenesh1_kg.2_#_552_#_TRINITY_DN2839_c0_g2_i1_mRNA	mRNA_2.290				F-box protein JEMMA and related proteins with JmjC, PHD, F-box and LRR domains
IST_004150	1749.81	1.0555	0.358653	2.94296	0.00325086	0.0277927	RHTO_07921	fgenesh1_kg.11_#_1299_#_TRINITY_DN4060_c0_g1_i1_mRNA	mRNA_11.356	CAC2	1		chromatin assembly factor 1 subunit B
IST_000630	159.674	1.05496	0.387416	2.72308	0.0064677	0.0442435	RHTO_07076	e_gw1.5.111.1_mRNA	mRNA_3.6	FRM2;HBN1			nitroreductase
IST_004824	1123.55	1.05361	0.369803	2.84912	0.00438405	0.0339	RHTO_01630	CE464678_6195_mRNA	mRNA_18.222				MFS monosaccharide transporter
IST_002618	4515.12	1.0533	0.356956	2.95077	0.00316985	0.0274696	RHTO_08108	CE625202_27610_mRNA	mRNA_2.471	DCK1			dedicator of cytokinesis 3/4/5
IST_001526	518.545	1.05299	0.278227	3.78465	0.000153925	0.00282851	RHTO_02431	fgenesh1_pm.6_#_258_mRNA	mRNA_7.393				ras-like GTP-binding protein RYL2
IST_000720	717.483	1.05274	0.265227	3.96921	7.21112e-05	0.00155581	RHTO_07177	fgenesh1_kg.5_#_429_#_TRINITY_DN3196_c0_g1_i1_mRNA	mRNA_3.107	IMG2			mitochondrial ribosomal protein subunit img2
IST_007344	1487.3	1.05066	0.306964	3.42274	0.000619936	0.00823797	RHTO_06730	fgenesh1_kg.12_#_1115_#_TRINITY_DN3363_c0_g1_i1_mRNA	mRNA_7.20				Spo12 family protein
IST_004651	1457.81	1.04986	0.29686	3.53654	0.000405407	0.0059569	RHTO_05654	fgenesh1_kg.9_#_247_#_TRINITY_DN3248_c0_g1_i2_mRNA	mRNA_13.61	CSE4			histone H3-like centromeric protein A
IST_003544	1046.34	1.04791	0.279512	3.74907	0.000177494	0.00316995	RHTO_01823	fgenesh1_kg.4_#_749_#_TRINITY_DN1397_c0_g1_i2_mRNA	mRNA_31.5				Hypothetical protein
IST_004159	2394.07	1.04695	0.369766	2.83139	0.00463465	0.0351145	RHTO_07912	CE155038_3034_mRNA	mRNA_11.347				SWI-SNF chromatin-remodeling complex protein
IST_006623	632.487	1.04691	0.312126	3.35414	0.000796129	0.0100021	RHTO_03934	estExt_Genemark1.C_110055_mRNA	mRNA_11.50				Hypothetical protein
IST_001789	2839.72	1.04619	0.272583	3.83805	0.000124017	0.00236438	RHTO_02297	fgenesh1_kg.2_#_821_#_TRINITY_DN3010_c4_g1_i5_mRNA	mRNA_13.254	ADE2			phosphoribosylaminoimidazole carboxylase
IST_006542	2649.41	1.04619	0.279864	3.73819	0.000185347	0.00326433	RHTO_06426	e_gw1.15.189.1_mRNA	mRNA_7.495	TAM41			mitochondrial import protein MMP37
IST_004191	266.65	1.04248	0.307128	3.3943	0.000688055	0.0088934	RHTO_07879		mRNA_11.315				MFS sugar transporter
IST_005905	1204.9	1.03947	0.31537	3.29604	0.000980578	0.0116936	RHTO_00741	CE353067_5802_mRNA	mRNA_2.119	YHR131C;YNL144C			PH domain containing protein
IST_001319	347.518	1.03863	0.327845	3.16805	0.00153467	0.0163227	RHTO_08016	gm1.3371_g_mRNA	mRNA_2.559				Hypothetical protein
IST_006625	605.803	1.03663	0.327531	3.16499	0.00155086	0.0164034	RHTO_03932	fgenesh1_kg.11_#_186_#_TRINITY_DN582_c0_g1_i1_mRNA	mRNA_11.48				small ubiquitin-related modifier, SUMO domain protein
IST_000960	1641.66	1.03512	0.388128	2.66697	0.00765394	0.0494982	RHTO_07358	CE14073_13406_mRNA	mRNA_3.287				Phosphatidylinositol transfer protein SEC14 and related proteins
IST_005678	3989.3	1.03494	0.243376	4.25243	2.11463e-05	0.000567823	RHTO_05802	fgenesh1_kg.2_#_669_#_TRINITY_DN1015_c0_g1_i2_mRNA	mRNA_2.252	HOM6			homoserine dehydrogenase
IST_007049	922.983	1.033	0.266028	3.88304	0.000103157	0.00203803	RHTO_05318	CE744294_27825_mRNA	mRNA_3.398	LYS4			homoaconitate hydratase
IST_004507	355.611	1.03079	0.330664	3.11735	0.00182486	0.0185799	RHTO_03697	fgenesh1_kg.13_#_883_#_TRINITY_DN2577_c0_g2_i1_mRNA	mRNA_12.152	IPI3			WD repeat domain 18
IST_007267	1389.16	1.03032	0.276201	3.73034	0.000191223	0.003337	RHTO_07666	fgenesh1_kg.14_#_1009_#_TRINITY_DN2856_c1_g2_i5_mRNA	mRNA_14.13	AKR1;AKR2			palmitoyltransferase SidR
IST_007729	1241.2	1.02796	0.339019	3.03217	0.00242802	0.0228594	RHTO_07733	CE138773_12930_mRNA	mRNA_11.172				Hypothetical protein
IST_006563	129.148	1.02625	0.366755	2.79819	0.00513905	0.0378285	RHTO_04458	gm1.2231_g_mRNA	mRNA_10.314				Hypothetical protein
IST_008385	11969.4	1.02572	0.375736	2.72989	0.00633551	0.0437236	RHTO_01978	fgenesh1_pm.1_#_122_mRNA	mRNA_9.379				1-aminocyclopropane-1-carboxylate synthase
IST_006593	758.472	1.02406	0.253243	4.04379	5.2593e-05	0.00121907	RHTO_06692	fgenesh1_kg.10_#_1283_#_TRINITY_DN1533_c0_g1_i2_mRNA	mRNA_1.666	SNA4	2		phosphatidylserine decarboxylase
IST_000957	1851.81	1.02013	0.257736	3.95802	7.55734e-05	0.0016009	RHTO_07355		mRNA_3.284				COP9 signalosome complex subunit 6
IST_000174	740.782	1.01955	0.313904	3.24796	0.00116236	0.0134144	RHTO_04485	fgenesh1_pm.9_#_248_mRNA	mRNA_9.77	ALK1;ALK2	1		serine/threonine protein kinase Haspin
IST_001908	2846.87	1.01901	0.247505	4.11714	3.83604e-05	0.000937616		gm1.5042_g_mRNA					Dehydrogenase kinase
IST_000982	1084.89	1.01891	0.322183	3.16254	0.00156401	0.0164968	RHTO_03130	fgenesh1_kg.7_#_1247_#_TRINITY_DN1986_c2_g1_i1_mRNA					Endocytic adaptor protein intersectin
IST_000838	2833.29	1.01869	0.324057	3.14354	0.00166917	0.0172715		fgenesh1_pm.1_#_22_mRNA			3		Hypothetical protein
IST_007463	2446.04	1.01766	0.326521	3.11668	0.00182898	0.0185971	RHTO_05234	e_gw1.8.470.1_mRNA	mRNA_3.318				Rhomboid family protein
IST_002665	353.475	1.01743	0.33586	3.02933	0.00245094	0.0229617		CE620686_12887_mRNA					Hypothetical protein
IST_008105	294.504	1.01731	0.333215	3.053	0.00226565	0.0218155		fgenesh1_pm.6_#_63_mRNA					Hypothetical protein
IST_006654	293.598	1.01578	0.342337	2.96719	0.00300537	0.026619	RHTO_06585	estExt_Genewise1.C_160024_mRNA	mRNA_4.17				thymocyte nuclear protein 1
IST_002311	591.929	1.01469	0.351108	2.88998	0.00385263	0.0311335	RHTO_01479	fgenesh1_kg.10_#_548_#_TRINITY_DN490_c0_g1_i1_mRNA	mRNA_1.472				Hypothetical protein
IST_007927	4091.07	1.01274	0.292714	3.45982	0.00054053	0.00741382		gm1.3595_g_mRNA		SUC2			Beta-fructofuranosidase (invertase)
IST_002234	970.754	1.01134	0.333208	3.03515	0.00240417	0.0226908	RHTO_06352	fgenesh1_kg.3_#_2172_#_TRINITY_DN3425_c7_g1_i1_mRNA	mRNA_10.256	DLD1			D-lactate dehydrogenase
IST_000123	10815.4	1.01055	0.339356	2.97785	0.0029028	0.0258907	RHTO_05573	gm1.5328_g_mRNA	mRNA_9.131	PUS5	1		ribosomal large subunit pseudouridine synthase D
IST_006627	551.911	1.00946	0.378753	2.66521	0.0076941	0.0496406	RHTO_03930	CE126392_7652_mRNA	mRNA_11.46				helix-loop-helix dna-binding domain containing protein
IST_006179	1299.62	1.00886	0.294131	3.42997	0.000603656	0.00809047	RHTO_07810	fgenesh1_kg.11_#_899_#_TRINITY_DN2496_c0_g1_i1_mRNA	mRNA_11.247		1		Hypothetical protein
IST_007709	1000.79	1.00763	0.362198	2.78198	0.00540288	0.0389309		gm1.3619_g_mRNA	mRNA_7.262	BEM1			NADPH oxidase
IST_002321	2236.2	1.00743	0.370503	2.7191	0.006546	0.0445315	RHTO_01489	fgenesh1_kg.10_#_580_#_TRINITY_DN3409_c5_g2_i1_mRNA	mRNA_1.482				Hypothetical protein
IST_007338	401.703	1.00579	0.330735	3.04108	0.00235729	0.0224428	RHTO_06723	gm1.6479_g_mRNA	mRNA_7.13				coiled-coil domain-containing protein 75-like protein
IST_006474	2479.55	1.00521	0.265527	3.7857	0.000153276	0.00282338	RHTO_02045						Hypothetical protein
IST_004714	1472.92	1.00121	0.271848	3.68298	0.000230524	0.0038552	RHTO_05716	MIX27164_15836_97_mRNA	mRNA_13.1	RPB7			DNA-directed RNA polymerase II subunit RPB7
IST_006592	1347.9	1.00109	0.335389	2.98488	0.00283693	0.0254298	RHTO_06691	sco_2_fgenesh1_pg.10___144_mRNA	mRNA_1.665				baculoviral IAP repeat-containing protein 6 (apollon)
IST_005326	19313.7	1.00101	0.345732	2.89534	0.00378744	0.0308978	RHTO_04735	CE403484_4200_mRNA	mRNA_1.176				Hypothetical protein
IST_006792	1555.8	1.00035	0.249521	4.00909	6.09524e-05	0.00137116	RHTO_06388	e_gw1.3.925.1_mRNA	mRNA_10.292				short-chain dehydrogenase/reductase SDR family protein
IST_006419	344.3	-1.00272	0.343452	-2.91954	0.00350545	0.0290788	RHTO_04348	fgenesh1_kg.15_#_370_#_TRINITY_DN3233_c4_g2_i4_mRNA		CBP4			cytochrome b mrna processing protein, CBP4
IST_001263	1043.54	-1.00329	0.252812	-3.96851	7.23234e-05	0.00155581	RHTO_04674	fgenesh1_kg.2_#_1328_#_TRINITY_DN2163_c0_g1_i1_mRNA	mRNA_1.119	MTO1			glucose inhibited division protein A
IST_001195	6253.97	-1.00564	0.229482	-4.38221	1.17481e-05	0.000355519	RHTO_04597	e_gw1.1.416.1_mRNA	mRNA_1.43				ATP-binding cassette transporter
IST_001190	1429.8	-1.00621	0.253782	-3.96486	7.34376e-05	0.00156434	RHTO_04591	CE67817_23009_mRNA	mRNA_1.37	YEL023C			DUF805 domain membrane protein
IST_003099	37975.1	-1.0071	0.377317	-2.66911	0.00760533	0.0492764	RHTO_05917	fgenesh1_kg.1_#_83_#_TRINITY_DN1945_c0_g1_i1_mRNA	mRNA_6.533	RPL2A			60S ribosomal protein L2
IST_001287	828.927	-1.00791	0.30009	-3.35868	0.000783146	0.00987152	RHTO_04698	estExt_fgenesh1_pm.C_20201_mRNA	mRNA_1.141				Hypothetical protein
IST_001260	2991.34	-1.00931	0.234352	-4.3068	1.65632e-05	0.000465807	RHTO_04671	estExt_Genewise1.C_2_t20046_mRNA	mRNA_1.116				dipeptidyl-peptidase
IST_002713	1878.28	-1.01544	0.257008	-3.951	7.78239e-05	0.00163045	RHTO_04777	fgenesh1_kg.2_#_1667_#_TRINITY_DN507_c0_g2_i1_mRNA	mRNA_1.218				F-box domain containing protein
IST_002767	56023.9	-1.01555	0.374386	-2.71259	0.00667605	0.0450545	RHTO_04838	fgenesh1_kg.2_#_1873_#_TRINITY_DN3134_c0_g1_i1_mRNA	mRNA_1.275	GPI13	1		phosphatidylinositol glycan, class O
IST_004897	1126.01	-1.01719	0.315266	-3.22644	0.0012534	0.0141396	RHTO_00948	fgenesh1_pm.5_#_313_mRNA	mRNA_6.81				alpha/beta hydrolase, epoxide hydrolase-like protein
IST_004915	727.416	-1.02268	0.261232	-3.91482	9.04701e-05	0.00184966	RHTO_00970	CE598893_10941_mRNA	mRNA_6.103	LRP1			exosome complex protein LRP1
IST_001217	1087.33	-1.02647	0.282648	-3.63161	0.000281656	0.00441199	RHTO_04624	gm1.228_g_mRNA	mRNA_1.68				Hypothetical protein
IST_007630	1316.39	-1.02711	0.348336	-2.94862	0.00319193	0.0275593	RHTO_03748	e_gw1.13.288.1_mRNA	mRNA_12.104				capsular related protein, Esterase, SGNH hydrolase-type domain containing
IST_008109	490.332	-1.0355	0.31241	-3.31456	0.000917869	0.0111106	RHTO_00932	CE600551_8077_mRNA	mRNA_6.68			Loss	Hypothetical protein
IST_004909	3546.81	-1.03556	0.248633	-4.16502	3.11331e-05	0.000788775	RHTO_00964	estExt_Genewise1Plus.C_5_t20317_mRNA	mRNA_6.97	SEC8			exocyst complex component, sec8 subunit
IST_008117	1918.56	-1.03682	0.276019	-3.75634	0.000172413	0.00310023	RHTO_00923	estExt_Genewise1Plus.C_5_t20371_mRNA	mRNA_6.59	YOL107W		Loss	integral membrane DUF1751 family protein
IST_001289	802.014	-1.04038	0.285489	-3.64418	0.000268242	0.00427059	RHTO_04701	fgenesh1_kg.2_#_1415_#_TRINITY_DN1458_c0_g1_i3_mRNA	mRNA_1.144	FAP7			transcription initiation factor TFIID subunit 9 / adenylate kinase
IST_002682	2237.15	-1.04398	0.254968	-4.09456	4.22971e-05	0.00102075	RHTO_04742	fgenesh1_kg.2_#_1534_#_TRINITY_DN2818_c0_g2_i2_mRNA	mRNA_1.183				Flavin reductase-like, FMN-binding domain containing protein
IST_004012	796.866	-1.04821	0.32321	-3.24312	0.0011823	0.0135787	RHTO_01035	fgenesh1_kg.5_#_1546_#_TRINITY_DN2177_c1_g2_i1_mRNA	mRNA_6.169				TPR domain containing protein
IST_001266	1789.61	-1.049	0.260728	-4.02334	5.73793e-05	0.00130355	RHTO_04677	CE398505_15156_mRNA	mRNA_1.122				mitogen-activated protein kinase kinase kinase kinase 4-like protein
IST_002738	500.943	-1.05031	0.311602	-3.37068	0.000749828	0.00957821	RHTO_04807		mRNA_1.246	HUL4			zinc finger, DHHC-type, palmitoyltransferase
IST_004750	1086.64	-1.05182	0.305945	-3.43794	0.000586159	0.00788368	RHTO_01708	CE457260_18960_mRNA	mRNA_18.148				thioredoxin h
IST_001267	3736.92	-1.05881	0.246428	-4.29663	1.73412e-05	0.000484411	RHTO_04678	gm1.1210_g_mRNA	mRNA_1.123	DBP5			ATP-dependent RNA helicase DBP5
IST_001231	1474.17	-1.06107	0.323357	-3.28142	0.00103287	0.0121741	RHTO_04639	CE784336_22112_mRNA	mRNA_1.82				Zn(2)-C6 fungal-type transcription factor
IST_001212	2623.92	-1.0612	0.253833	-4.1807	2.90613e-05	0.000743696	RHTO_04615	gm1.219_g_mRNA	mRNA_1.60		7		nucleolar 27S pre-rRNA processing, Urb2/Npa2
IST_006066	296.577	-1.06167	0.308307	-3.44355	0.000574132	0.007763	RHTO_01361	fgenesh1_kg.10_#_170_#_TRINITY_DN1731_c0_g1_i3_mRNA	mRNA_1.358		9		RNA recognition motif domain containing protein
IST_002693	1253.63	-1.06386	0.260172	-4.08906	4.33122e-05	0.00103964	RHTO_04753	fgenesh1_kg.2_#_1567_#_TRINITY_DN3421_c4_g1_i1_mRNA	mRNA_1.195	FEN2			MFS transporter, pantothenate transporter
IST_006936	1987.19	-1.06679	0.304853	-3.49934	0.000466406	0.00660798	RHTO_04889	CE415655_10143_mRNA	mRNA_1.324	MNN1;MNT3			alpha-mannosyltransferase, glycosyltransferase family 71 protein
IST_006141	6963.83	-1.06737	0.329536	-3.23901	0.00119947	0.013663	RHTO_06491		mRNA_13.293	ZRC1			protein of cation efflux protein family, zinc transporter
IST_003086	344.484	-1.0683	0.299125	-3.57142	0.000355057	0.00535112	RHTO_05933	fgenesh1_kg.1_#_18_#_TRINITY_DN2418_c0_g1_i3_mRNA	mRNA_6.548				PLC-like phosphodiesterase
IST_001280	1439.66	-1.06902	0.249992	-4.27622	1.90094e-05	0.000515892	RHTO_04691	CE399349_15889_mRNA	mRNA_1.136	KAP120			Importin 11
IST_005748	2935.71	-1.06938	0.240959	-4.43803	9.07844e-06	0.000284906	RHTO_05785	CE570364_52608_mRNA	mRNA_6.388				ATP-dependent RNA helicase
IST_002700	1133.38	-1.06945	0.262789	-4.06963	4.70871e-05	0.00112214	RHTO_04762	gm1.1290_g_mRNA	mRNA_1.204	HOS3			histone deacetylase HOS3
IST_002692	955.148	-1.06955	0.349483	-3.06037	0.00221065	0.0214212	RHTO_04752		mRNA_1.194				zinc finger, C2H2-type domain containing protein
IST_002775	843.511	-1.07306	0.250773	-4.279	1.87734e-05	0.00051314	RHTO_04847	CE413234_7187_mRNA	mRNA_1.284	MRS4;MRS3	1		mitochondrial RNA splicing protein
IST_002557	549.609	-1.07603	0.264825	-4.06317	4.84103e-05	0.00115008	RHTO_07579	fgenesh1_kg.14_#_558_#_TRINITY_DN3420_c1_g2_i1_mRNA	mRNA_14.101				EXTL2, alpha-1,4-N-acetylhexosaminyltransferase domain containing protein (glycosyltransferase family 64 protein)
IST_001122	260.623	-1.07962	0.301582	-3.57986	0.000343784	0.00520178	RHTO_03287	estExt_Genemark1.C_7_t20029_mRNA	mRNA_5.15		2		methyltransferase type 11
IST_001191	21552.8	-1.07976	0.234876	-4.59716	4.2829e-06	0.000154063	RHTO_04592	fgenesh1_kg.1_#_2506_#_TRINITY_DN1885_c0_g1_i1_mRNA	mRNA_1.38	RPL33A;RPL33B			60S ribosomal protein l33
IST_005200	14485.3	-1.07992	0.234136	-4.61238	3.98092e-06	0.000145256	RHTO_04890	fgenesh1_kg.2_#_2000_#_TRINITY_DN1664_c0_g1_i1_mRNA	mRNA_1.325	RPS7B;RPS7A			40S ribosomal protein s7
IST_001220	1421.06	-1.08339	0.279175	-3.88067	0.000104168	0.00205268	RHTO_04627	fgenesh1_kg.1_#_790_#_TRINITY_DN383_c0_g1_i1_mRNA	mRNA_1.71	TIM10		Loss	mitochondrial inner membrane translocase subunit TIM10
IST_001167	338.616	-1.08503	0.321592	-3.37394	0.000741014	0.00949744	RHTO_04567	CE70011_7126_mRNA	mRNA_1.13		7		Hypothetical protein
IST_008115	1151.57	-1.08774	0.286648	-3.7947	0.000147825	0.0027362	RHTO_00925		mRNA_6.61			Loss	peptidyl-tRNA hydrolase, PTH1 family
IST_001933	2177.61	-1.08796	0.241029	-4.5138	6.36751e-06	0.000213915	RHTO_03435	fgenesh1_kg.13_#_105_#_TRINITY_DN995_c0_g2_i1_mRNA	mRNA_23.25	OXA1			preprotein translocase subunit YidC
IST_001202	2817.25	-1.09045	0.249645	-4.36799	1.25392e-05	0.000373532	RHTO_04605	fgenesh1_kg.1_#_730_#_TRINITY_DN35_c0_g2_i1_mRNA	mRNA_1.50				phytoene synthase
IST_000434	217.544	-1.09334	0.313146	-3.49147	0.000480369	0.0067464	RHTO_00142		mRNA_4.448	PRP16			pre-mRNA-splicing factor ATP-dependent RNA helicase PRP16
IST_001286	709.8	-1.09933	0.285803	-3.84645	0.000119842	0.00231371	RHTO_04697	estExt_fgenesh1_pm.C_20201_mRNA	mRNA_1.140		9		Hypothetical protein
IST_002740	2427.67	-1.10079	0.254622	-4.32323	1.53761e-05	0.000437529	RHTO_04809	gm1.1333_g_mRNA	mRNA_1.248				kynurenine/2-aminoadipate aminotransferase
IST_002764	2928.54	-1.10217	0.237458	-4.64152	3.45864e-06	0.00013321	RHTO_04835	fgenesh1_kg.2_#_1852_#_TRINITY_DN1828_c0_g1_i2_mRNA	mRNA_1.272	NPY1	1		NAD+ diphosphatase
IST_002776	4617.7	-1.10228	0.242033	-4.55427	5.25673e-06	0.000183889	RHTO_04848	CE413174_27070_mRNA	mRNA_1.285	MKT1	1		XPG I-region protein
IST_001474	471.927	-1.10391	0.338657	-3.25968	0.00111539	0.0129467	RHTO_02377	gm1.3796_g_mRNA	mRNA_7.447				Hypothetical protein
IST_000299	1664.35	-1.11304	0.255127	-4.3627	1.28466e-05	0.000379814	RHTO_00311		mRNA_4.280				phosphatidylserine decarboxylase
IST_002842	979.431	-1.11793	0.256766	-4.35388	1.33749e-05	0.000392657	RHTO_00693	CE356243_2441_mRNA	mRNA_2.72		1		bcl-2 associated athanogene 3-like protein
IST_002695	1266.63	-1.11881	0.269887	-4.14549	3.39091e-05	0.000845068	RHTO_04757	fgenesh1_kg.2_#_1587_#_TRINITY_DN2937_c3_g1_i1_mRNA	mRNA_1.199				Hypothetical protein
IST_006938	952.919	-1.11981	0.250473	-4.47081	7.79252e-06	0.000248643	RHTO_04885		mRNA_1.320			Loss	Hypothetical protein
IST_001181	1978.11	-1.12258	0.247096	-4.54311	5.54306e-06	0.000190412	RHTO_04581	fgenesh1_kg.1_#_2542_#_TRINITY_DN1384_c1_g1_i1_mRNA	mRNA_1.27				serine/threonine protein phosphatase
IST_002768	589.322	-1.13236	0.272851	-4.15011	3.32313e-05	0.000830891	RHTO_04840	fgenesh1_kg.2_#_1882_#_TRINITY_DN1800_c0_g1_i1_mRNA	mRNA_1.277				Ycf60 family protein
IST_002773	1740.47	-1.1359	0.253889	-4.47398	7.67755e-06	0.000247042	RHTO_04845	CE413120_15533_mRNA	mRNA_1.282				Arf GTPase activating protein
IST_006979	114.47	-1.13775	0.370047	-3.07462	0.00210773	0.0206752	RHTO_06145	fgenesh1_kg.3_#_1446_#_TRINITY_DN1317_c0_g1_i6_mRNA	mRNA_10.54		1		protein of unknown function DUF2235
IST_001244	767.423	-1.13935	0.320524	-3.55465	0.000378475	0.00559352	RHTO_04654	fgenesh1_pg.2_#_147_mRNA	mRNA_1.97	PLP1			GTPase inhibitor
IST_002691	3118.8	-1.1398	0.24379	-4.67532	2.93489e-06	0.000117797	RHTO_04751	fgenesh1_kg.2_#_1556_#_TRINITY_DN3421_c2_g1_i4_mRNA	mRNA_1.193			Loss	protein of integral membrane protein, Mpv17/PMP23 family
IST_004916	1031.04	-1.14032	0.329861	-3.45698	0.000546274	0.00742583	RHTO_00971	e_gw1.5.435.1_mRNA	mRNA_6.104	YSF3			splicing factor 3B subunit 5
IST_005167	40179.6	-1.14036	0.255218	-4.46818	7.88897e-06	0.000250672	RHTO_06801	gm1.6399_g_mRNA	mRNA_7.89				L-fucose transporter
IST_002714	1184.17	-1.14139	0.246355	-4.63308	3.60261e-06	0.000136007	RHTO_04778	fgenesh1_kg.2_#_1668_#_TRINITY_DN507_c1_g1_i1_mRNA	mRNA_1.219				retinoic acid induced 16-like protein family protein
IST_004896	3157.65	-1.14289	0.309503	-3.69266	0.000221922	0.00375569	RHTO_00947	fgenesh1_pg.5_#_250_mRNA	mRNA_6.80	RRP5			U3 snoRNP-associated protein Rrp5
IST_005718	1347.21	-1.14595	0.275801	-4.15499	3.25299e-05	0.000816031	RHTO_05751	fgenesh1_kg.5_#_802_#_TRINITY_DN2045_c0_g2_i1_mRNA					putative membrane protein
IST_002737	879.203	-1.14933	0.251298	-4.57357	4.79485e-06	0.000169285	RHTO_04806	e_gw1.2.662.1_mRNA	mRNA_1.245	HUL4			E3 ubiquitin-protein ligase HECTD2
IST_001338	1497.28	-1.15367	0.261752	-4.40748	1.04578e-05	0.000321578	RHTO_08041	gm1.6777_g_mRNA	mRNA_2.534	NEO1	3		protein transporter
IST_003804	181.547	-1.15428	0.38474	-3.00014	0.00269851	0.0244404	RHTO_03552	fgenesh1_pm.5_#_175_mRNA	mRNA_6.315	SRX1			sulfiredoxin
IST_002751	476.718	-1.15586	0.289509	-3.99248	6.53845e-05	0.00144111	RHTO_04820	fgenesh1_kg.2_#_1808_#_TRINITY_DN971_c1_g2_i1_mRNA	mRNA_1.259	HGH1			protein HGH1
IST_002721	621.266	-1.15588	0.27507	-4.20215	2.64394e-05	0.000685805	RHTO_04787	fgenesh1_kg.2_#_1699_#_TRINITY_DN3370_c2_g1_i1_mRNA	mRNA_1.227	RIM2			mitochondrial carrier protein RIM2
IST_001337	12515.3	-1.16368	0.37494	-3.10365	0.00191148	0.0192817	RHTO_08040		mRNA_2.535				glutamate-tRNA ligase
IST_002683	954.556	-1.16403	0.305685	-3.80794	0.000140129	0.00262032	RHTO_04743		mRNA_1.184	REV3			DNA polymerase zeta subunit
IST_001271	940.762	-1.16639	0.330548	-3.52867	0.000417651	0.00607825	RHTO_04682	fgenesh1_kg.2_#_1344_#_TRINITY_DN3029_c0_g1_i1_mRNA	mRNA_1.127				1-alkyl-2-acetylglycerophosphocholine esterase
IST_005729	376.483	-1.17248	0.319253	-3.67257	0.000240125	0.00398086	RHTO_05764	gm1.2841_g_mRNA	mRNA_6.408				Hypothetical protein
IST_008204	874.647	-1.17254	0.29088	-4.03101	5.55369e-05	0.00127568	RHTO_06743	fgenesh1_kg.12_#_1078_#_TRINITY_DN2291_c1_g1_i1_mRNA	mRNA_7.32				spherulin 4-like cell surface protein
IST_001189	3936.39	-1.17308	0.293633	-3.99505	6.46797e-05	0.0014297	RHTO_04590		mRNA_1.36	YEL023C	1		DUF2235 family protein
IST_001241	1263.56	-1.18098	0.354705	-3.32946	0.000870135	0.0107027	RHTO_04651	CE396724_22263_mRNA	mRNA_1.94				Hypothetical protein
IST_002690	5839.13	-1.18207	0.229786	-5.14423	2.68619e-07	1.62579e-05	RHTO_04750		mRNA_1.192	VPS13		Loss	vacuolar protein sorting-associated protein VPS13
IST_002759	1065.27	-1.18336	0.248565	-4.76075	1.92874e-06	8.26326e-05	RHTO_04829	estExt_Genemark1.C_2_t10487_mRNA	mRNA_1.267	DNL4			DNA ligase
IST_004913	4328.99	-1.19474	0.236736	-5.04673	4.49442e-07	2.46579e-05	RHTO_00968	CE598953_31700_mRNA	mRNA_6.101	KEL1;KEL2	2		cell polarity protein, Tea1
IST_001213	803.362	-1.19634	0.25852	-4.62765	3.6984e-06	0.00013758	RHTO_04616	estExt_Genewise1.C_1_t10345_mRNA	mRNA_1.61	YOR111W			acetylserotonin o-methyltransferase-like protein
IST_002260	107.136	-1.205	0.380794	-3.16445	0.00155377	0.0164114	RHTO_01426	gm1.5557_g_mRNA	mRNA_1.420		7		Hypothetical protein
IST_004907	140.15	-1.21653	0.400203	-3.03977	0.00236757	0.0225125	RHTO_00962		mRNA_6.95				Hypothetical protein
IST_005945	895.239	-1.21784	0.254071	-4.79329	1.64064e-06	7.19053e-05	RHTO_00892	fgenesh1_kg.5_#_1969_#_TRINITY_DN439_c2_g1_i1_mRNA	mRNA_6.28	DEG1			pseudouridylate synthase
IST_002780	1141.76	-1.21854	0.405799	-3.00281	0.00267496	0.0243138	RHTO_04854	CE413484_8079_mRNA	mRNA_1.290				alternative cyclin Pcl12
IST_002752	394.825	-1.22512	0.308279	-3.97408	7.06517e-05	0.00153501	RHTO_04821	gm1.1345_g_mRNA	mRNA_1.260				Glyoxalase/bleomycin resistance protein/dioxygenase
IST_005498	893.833	-1.22649	0.373332	-3.28525	0.00101893	0.0120658	RHTO_03034	CE689175_16050_mRNA	mRNA_5.266				Hypothetical protein
IST_001206	2829.23	-1.23242	0.232655	-5.29721	1.17585e-07	7.86585e-06	RHTO_04608	fgenesh1_kg.1_#_739_#_TRINITY_DN4078_c0_g1_i1_mRNA	mRNA_1.53	VCX1	2		vacuolar calcium ion transporter h(+) exchanger
IST_002705	1215.7	-1.23657	0.243462	-5.07913	3.79169e-07	2.14188e-05	RHTO_04767	CE407465_19819_mRNA	mRNA_1.209	TRK2;TRK1			potassium ion transporter
IST_005199	11721.3	-1.24013	0.282245	-4.39382	1.11376e-05	0.00033974							Hypothetical protein
IST_004118	103.334	-1.24282	0.419239	-2.96447	0.00303204	0.026793	RHTO_05397	estExt_Genemark1.C_6_t10295_mRNA	mRNA_2.361				Dystonin, GAS (Growth-arrest-specific protein), and related proteins
IST_002688	224.957	-1.24499	0.330771	-3.76391	0.000167278	0.00303007	RHTO_04748	estExt_Genewise1Plus.C_2_t20114_mRNA	mRNA_1.190				NADP-dependent leukotriene B4 12-hydroxydehydrogenase
IST_008362	406.076	-1.24648	0.347281	-3.58925	0.00033163	0.00502786	RHTO_01747	e_gw1.4.14.1_mRNA	mRNA_17.221		1		MFS transporter, quinate permease
IST_008118	844.821	-1.24846	0.252042	-4.95338	7.29342e-07	3.63527e-05	RHTO_00922		mRNA_6.58				Hypothetical protein
IST_002735	846.071	-1.2493	0.280979	-4.44625	8.73839e-06	0.000275368	RHTO_04804	gm1.1328_g_mRNA	mRNA_1.243		3		Hypothetical protein
IST_004900	2569.82	-1.25292	0.244129	-5.13219	2.86396e-07	1.68004e-05	RHTO_00951	gm1.3179_g_mRNA	mRNA_6.84	RAV1	1		WD repeat protein
IST_005710	1117.21	-1.25318	0.253469	-4.94411	7.64929e-07	3.73932e-05	RHTO_00834		mRNA_2.211				bcl-2 associated athanogene 3-like protein
IST_003283	118.376	-1.25539	0.406877	-3.08542	0.00203264	0.0201572	RHTO_06032	CE367577_3092_mRNA	mRNA_22.84		2		nucleic acid binding protein
IST_005553	2144.9	-1.25602	0.464621	-2.70333	0.00686478	0.0458012	RHTO_00015	gm1.4392_g_mRNA	mRNA_26.10				RTA-like protein
IST_002771	4158.56	-1.26127	0.245738	-5.13259	2.85774e-07	1.68004e-05	RHTO_04843	e_gw1.2.1162.1_mRNA	mRNA_1.280	YOL098C			zinc metalloprotease
IST_002588	141.136	-1.26156	0.441954	-2.85451	0.00431026	0.0336095	RHTO_08142	CE628963_1720_mRNA	mRNA_2.437				extracellular matrix protein FRAS1
IST_000369	22982.4	-1.26366	0.396107	-3.19019	0.00142179	0.0153795	RHTO_00229		mRNA_4.361	MAL12;MAL32;IMA1-3;IMA5			alpha-glucosidase, glycoside hydrolase family 13 protein
IST_008062	600.708	-1.26868	0.316849	-4.00406	6.22641e-05	0.00138838		e_gw1.16.305.1_mRNA	mRNA_2.189	COQ3			Methyltransferases
IST_002755	720.599	-1.27804	0.254008	-5.0315	4.86662e-07	2.64162e-05	RHTO_04824	fgenesh1_kg.2_#_1824_#_TRINITY_DN2865_c1_g1_i3_mRNA	mRNA_1.262	PCC1			EKC/KEOPS complex, subunit Pcc1
IST_001256	192.875	-1.28044	0.320092	-4.00023	6.32812e-05	0.00140286	RHTO_04667	gm1.1199_g_mRNA	mRNA_1.112				N-acetyltransferase
IST_002756	417.385	-1.28289	0.28649	-4.47797	7.53559e-06	0.000244538	RHTO_04825	fgenesh1_kg.2_#_1826_#_TRINITY_DN2865_c2_g1_i4_mRNA	mRNA_1.263				Hypothetical protein
IST_001268	1895.41	-1.28399	0.254418	-5.04677	4.4933e-07	2.46579e-05	RHTO_04679	fgenesh1_kg.2_#_1339_#_TRINITY_DN2629_c0_g2_i1_mRNA	mRNA_1.124				Hypothetical protein
IST_002508	2320.88	-1.28467	0.434404	-2.95731	0.00310336	0.0270163	RHTO_07521	CE228186_7276_mRNA	mRNA_14.156				Heat shock transcription factor
IST_008119	757.794	-1.29486	0.262082	-4.94067	7.78556e-07	3.7817e-05	RHTO_00921	CE601056_9975_mRNA	mRNA_6.57	IMP4			U3 small nucleolar ribonucleoprotein IMP4
IST_008121	595.961	-1.29555	0.276582	-4.68414	2.81132e-06	0.000114038	RHTO_00918	e_gw1.5.605.1_mRNA	mRNA_6.54				Hypothetical protein
IST_001458	823.505	-1.29586	0.260415	-4.97615	6.48604e-07	3.2975e-05	RHTO_02358	gm1.3811_g_mRNA	mRNA_7.463	CAR2		Loss	ornithine-oxo-acid transaminase
IST_002511	961.86	-1.29644	0.37694	-3.43937	0.000583066	0.00785594	RHTO_07524	gm1.6901_g_mRNA	mRNA_14.153		4		Hypothetical protein
IST_001187	1731.94	-1.30116	0.26194	-4.96739	6.78612e-07	3.42721e-05	RHTO_04588	fgenesh1_kg.1_#_2522_#_TRINITY_DN2664_c1_g2_i1_mRNA	mRNA_1.34	TIM44			mitochondrial inner membrane translocase subunit TIM44
IST_000250	263.813	-1.30742	0.348706	-3.74936	0.00017729	0.00316995	RHTO_00377		mRNA_4.215	YMR074C			haloacid dehalogenase, type II
IST_001182	97.7022	-1.30976	0.434687	-3.0131	0.0025859	0.0239747	RHTO_04582	estExt_fgenesh1_pm.C_10407_mRNA	mRNA_1.28				Hypothetical protein
IST_006118	72.4398	-1.33225	0.438666	-3.03704	0.00238913	0.0226048	RHTO_06466	fgenesh1_kg.12_#_249_#_TRINITY_DN2798_c0_g1_i1_mRNA	mRNA_13.314	CKA2			casein kinase II subunit alpha
IST_000803	96.6494	-1.33523	0.399551	-3.34183	0.00083228	0.0102868	RHTO_07266	fgenesh1_pm.1_#_45_mRNA	mRNA_3.195				BTB/POZ-like domain containing protein
IST_001188	730.33	-1.3356	0.277622	-4.81087	1.50273e-06	6.6627e-05	RHTO_04589	fgenesh1_kg.1_#_2514_#_TRINITY_DN1678_c1_g1_i4_mRNA	mRNA_1.35	MXR2			peptide-methionine (R)-S-oxide reductase
IST_001223	1442.94	-1.34505	0.291383	-4.61607	3.91068e-06	0.000143379	RHTO_04631	fgenesh1_kg.9_#_578_#_TRINITY_DN1256_c0_g2_i1_mRNA	mRNA_1.75	YPR011C		Loss	mitochondrial carrier protein
IST_006706	2424.52	-1.37686	0.311943	-4.41382	1.01563e-05	0.000313571	RHTO_07622		mRNA_14.56			Loss	Esterase, SGNH hydrolase-type
IST_006755	53.8261	-1.37822	0.479763	-2.8727	0.00406981	0.0324648	RHTO_03780	gm1.1636_g_mRNA	mRNA_18.20		3		Hypothetical protein
IST_002518	83.0078	-1.39891	0.456163	-3.0667	0.00216439	0.0210531	RHTO_07532	gm1.6908_g_mRNA	mRNA_14.147		1		Hypothetical protein
IST_006085	1209.78	-1.40113	0.440916	-3.17777	0.00148413	0.0159131	RHTO_01340	CE85949_81428_mRNA	mRNA_1.339				Hypothetical protein
IST_000461	376.551	-1.41677	0.435036	-3.25668	0.00112725	0.0130644		fgenesh1_kg.1_#_587_#_TRINITY_DN1483_c0_g1_i1_mRNA					Hypothetical protein
IST_004463	861.676	-1.45589	0.355381	-4.09671	4.19068e-05	0.00101454	RHTO_05220	gm1.388_g_mRNA	mRNA_15.154				glutathione S-transferase
IST_001245	659.633	-1.46537	0.265419	-5.52097	3.37142e-08	2.82819e-06	RHTO_04655	CE396452_13709_mRNA	mRNA_1.98	GLE2			mRNA export factor
IST_008189	6168.82	-1.47501	0.254309	-5.80007	6.62868e-09	6.48081e-07			mRNA_13.293				Hypothetical protein
IST_008190	135.168	-1.50063	0.394175	-3.80701	0.000140657	0.00262262							Hypothetical protein
IST_007219	66.7388	-1.50294	0.499912	-3.00641	0.00264355	0.0241789	RHTO_01926	estExt_Genewise1.C_40092_mRNA	mRNA_17.51				beta-1,6-N-acetylglucosaminyltransferase, contains WSC domain
IST_001208	870.839	-1.50874	0.26502	-5.69294	1.2487e-08	1.1473e-06	RHTO_04610	gm1.215_g_mRNA	mRNA_1.55	MRX10			protein of unknown function DUF155
IST_001426	376.801	-1.51301	0.308507	-4.90429	9.37642e-07	4.46903e-05	RHTO_03816		mRNA_18.55				Hypothetical protein
IST_005196	53.384	-1.52301	0.542337	-2.80823	0.00498147	0.0368465	RHTO_06768		mRNA_7.57		1		Hypothetical protein
IST_003112	2421.92	-1.5366	0.561656	-2.73584	0.0062221	0.0432935	RHTO_05891	gm1.47_g_mRNA	mRNA_6.509	FSH2;FSH3;FSH1			dihydrofolate reductase
IST_003724	258.26	-1.56658	0.312271	-5.01673	5.25587e-07	2.74529e-05	RHTO_04395	CE512077_3016_mRNA	mRNA_10.375		1		Hypothetical protein
IST_004867	50.0896	-1.57311	0.536315	-2.93319	0.00335495	0.0282393	RHTO_02837		mRNA_5.465				Hypothetical protein
IST_008110	278.199	-1.58466	0.340252	-4.65732	3.20346e-06	0.00012528	RHTO_00931	e_gw1.5.841.1_mRNA	mRNA_6.67			Loss	amino acid transmembrane transporter
IST_006705	1483.59	-1.59042	0.298654	-5.32531	1.0078e-07	7.0509e-06	RHTO_07623		mRNA_14.55				Hypothetical protein
IST_005453	284.212	-1.59429	0.567407	-2.80978	0.00495759	0.0367411	RHTO_01147	fgenesh1_kg.8_#_1231_#_TRINITY_DN2642_c0_g1_i1_mRNA	mRNA_3.468				Hypothetical protein
IST_006294	34.5859	-1.59698	0.594551	-2.68603	0.00723072	0.0473724	RHTO_01899	gm1.2427_g_mRNA	mRNA_17.78				Hypothetical protein
IST_006750	54.6292	-1.61396	0.553739	-2.91466	0.00356073	0.0293876	RHTO_03786	fgenesh1_pm.3_#_12_mRNA	mRNA_18.25				Hypothetical protein
IST_000300	1819.3	-1.61837	0.311844	-5.18969	2.10646e-07	1.30601e-05	RHTO_00310	estExt_Genewise1Plus.C_1_t30002_mRNA	mRNA_4.281				Hypothetical protein
IST_008112	1471.84	-1.63294	0.251983	-6.48038	9.14914e-11	2.00473e-08	RHTO_00929	estExt_fgenesh1_pm.C_50318_mRNA	mRNA_6.65			Loss	thioredoxin
IST_000794	2380.67	-1.65798	0.376882	-4.3992	1.08652e-05	0.000332763	RHTO_07255	fgenesh1_kg.5_#_661_#_TRINITY_DN3456_c0_g1_i1_mRNA	mRNA_3.184				Phox/Bem1p domain containing protein
IST_005709	88.3805	-1.69263	0.515371	-3.28429	0.0010224	0.0120881	RHTO_00836	CE471111_1727_mRNA	mRNA_2.212				Hypothetical protein
IST_002788	590.864	-1.70294	0.342059	-4.97851	6.4077e-07	3.27954e-05	RHTO_00631	fgenesh1_kg.18_#_438_#_TRINITY_DN3458_c7_g1_i4_mRNA	mRNA_2.11				Hypothetical protein
IST_001586	57.5992	-1.77332	0.484035	-3.66361	0.000248681	0.00406091							Hypothetical protein
IST_005273	78.9416	-1.79637	0.487367	-3.68587	0.00022792	0.00383638	RHTO_00599	gm1.7541_g_mRNA	mRNA_19.19				Hypothetical protein
IST_005412	680.849	-1.79945	0.337179	-5.33679	9.46084e-08	6.74284e-06	RHTO_05073	gm1.1571_g_mRNA	mRNA_16.48				Hypothetical protein
IST_001247	224.303	-1.82632	0.506132	-3.6084	0.000308096	0.0047085	RHTO_04657	CE396800_9730_mRNA	mRNA_1.100		4		capsular related protein, Esterase, SGNH hydrolase-type domain containing
IST_000370	6295.84	-1.85877	0.385436	-4.8225	1.41771e-06	6.3973e-05	RHTO_00228	e_gw1.1.1323.1_mRNA	mRNA_4.363	MAL11			MFS maltose transporter
IST_007962	1932.6	-1.87429	0.49037	-3.82218	0.000132275	0.00250927							Hypothetical protein
IST_002572	36.2367	-1.91033	0.644975	-2.96187	0.00305773	0.0269054	RHTO_08160	fgenesh1_pm.6_#_126_mRNA	mRNA_2.422		1		cytochrome b561/ferric reductase transmembrane domain containing protein
IST_001479	423.757	-1.91746	0.408289	-4.69633	2.64875e-06	0.000109186	RHTO_02382	fgenesh1_kg.6_#_1855_#_TRINITY_DN2538_c1_g1_i1_mRNA	mRNA_7.442				Hypothetical protein
IST_004040	179.298	-1.92368	0.47824	-4.02241	5.76049e-05	0.00130355	RHTO_01069	fgenesh1_pm.5_#_246_mRNA	mRNA_6.199		2		zinc finger, RING-type protein
IST_004592	69.3174	-1.92775	0.590668	-3.26367	0.00109977	0.012811	RHTO_01236	fgenesh1_kg.17_#_765_#_TRINITY_DN2202_c0_g1_i4_mRNA	mRNA_3.559				Hypothetical protein
IST_003990	1126.34	-2.03075	0.595387	-3.4108	0.000647716	0.00853105	RHTO_01012	CE596941_9143_mRNA	mRNA_6.145				Hypothetical protein
IST_001449	371.852	-2.06253	0.287964	-7.16245	7.925e-13	3.0218e-10	RHTO_02349		mRNA_7.472				inositol phospholipid biosynthesis protein SCS3
IST_007622	327.922	-2.06342	0.477275	-4.32335	1.53681e-05	0.000437529	RHTO_07956	CE611246_125_mRNA	mRNA_2.619				Hypothetical protein
IST_002119	416.86	-2.07373	0.652637	-3.17746	0.00148572	0.0159131	RHTO_06229	fgenesh1_kg.3_#_1741_#_TRINITY_DN1522_c0_g2_i3_mRNA	mRNA_10.138	YOX1	1		Homeobox domain containing protein, transcription factor
IST_004978	515.757	-2.40424	0.354583	-6.78047	1.19786e-11	3.28427e-09	RHTO_00546	fgenesh1_kg.17_#_374_#_TRINITY_DN1357_c0_g1_i2_mRNA	mRNA_19.70				Hypothetical protein
IST_001451	1738.55	-2.4597	0.569506	-4.31901	1.56729e-05	0.000442672	RHTO_02351	fgenesh1_kg.6_#_1980_#_TRINITY_DN2987_c0_g1_i2_mRNA	mRNA_7.470	PBS2			mitogen-activated protein kinase kinase
IST_000798	72.616	-2.48302	0.613107	-4.0499	5.12401e-05	0.00119133	RHTO_07259	fgenesh1_kg.1_#_311_#_TRINITY_DN1798_c0_g1_i1_mRNA	mRNA_3.188	CDA1;CDA2			chitin deacetylase, carbohydrate esterase family 4 protein
IST_004917	45.3986	-2.491	0.556013	-4.48011	7.46036e-06	0.000243131	RHTO_00972	estExt_Genemark1.C_5_t20056_mRNA	mRNA_6.105		13		Hypothetical protein
IST_007035	1916.5	-2.57604	0.37561	-6.85829	6.96917e-12	2.21445e-09	RHTO_05301	fgenesh1_kg.8_#_1002_#_TRINITY_DN1325_c0_g1_i3_mRNA	mRNA_3.381	RPL1A			60S ribosomal protein L10a
IST_001058	415.631	-2.59717	0.505698	-5.13581	2.80936e-07	1.67376e-05	RHTO_03214	gm1.4292_g_mRNA	mRNA_5.88	PCL1			Cyclin
IST_001453	199.047	-2.82864	0.361507	-7.82458	5.09365e-15	2.58961e-12	RHTO_02353	CE661202_9399_mRNA	mRNA_7.468				C6 transcription factor
IST_007028	128.769	-3.35443	0.437071	-7.67479	1.65689e-14	7.89715e-12	RHTO_06885	CE170022_2273_mRNA	mRNA_7.171				zinc finger, MYND-type domain containing protein
IST_001455	348.422	-3.49926	0.350514	-9.98322	1.80514e-23	1.72075e-20	RHTO_02355	e_gw1.6.976.1_mRNA	mRNA_7.466	DAL5			MFS transporter, allantoate permease
IST_001438	1825.65	-3.55229	0.291459	-12.188	3.60325e-34	6.86959e-31	RHTO_02337	fgenesh1_kg.6_#_2012_#_TRINITY_DN3411_c9_g2_i2_mRNA	mRNA_27.7				Hypothetical protein
IST_001448	349.631	-3.60874	0.401673	-8.98427	2.60454e-19	2.20691e-16	RHTO_02348	fgenesh1_pg.6_#_254_mRNA	mRNA_27.18				Inositol phospholipid synthesis protein, Scs3p
IST_001450	94.9524	-3.63712	0.595019	-6.11262	9.80101e-10	1.31127e-07	RHTO_02350	e_gw1.6.374.1_mRNA	mRNA_7.471	HIP1;GAP1;TAT2			amino acid transmembrane transporter
IST_001459	578.598	-3.65328	0.542116	-6.73892	1.59567e-11	4.19605e-09	RHTO_02359	fgenesh1_kg.6_#_1949_#_TRINITY_DN3228_c5_g1_i1_mRNA	mRNA_7.462				hormone-sensitive lipase
IST_001435	675.525	-3.79804	0.349482	-10.8676	1.64416e-27	2.08973e-24	RHTO_02334	CE663203_17293_mRNA	mRNA_27.4	ATG18;HSV2			WD repeat domain phosphoinositide-interacting protein
IST_002781	386.323	-4.00477	0.350659	-11.4207	3.29511e-30	5.02571e-27	RHTO_00620	estExt_Genewise1.C_1_t30389_mRNA	mRNA_2.1		3		DUF2419 family protein
IST_001452	425.112	-4.50882	0.365562	-12.334	5.94527e-35	1.51129e-31	RHTO_02352	CE661540_44280_mRNA	mRNA_7.469				aminoacylase 1-like protein 2
IST_006774	350.397	-4.79488	1.70067	-2.8194	0.00481133	0.0361474	RHTO_03760	CE443740_42205_mRNA	mRNA_18.1				Hypothetical protein
IST_001437	397.055	-5.63761	0.407276	-13.8422	1.41765e-43	5.4055e-40	RHTO_02336	fgenesh1_kg.6_#_2014_#_TRINITY_DN1771_c0_g1_i1_mRNA	mRNA_27.6	HIR1			protein HIRA/HIR1
IST_001436	401.911	-5.79276	0.393639	-14.7159	5.09633e-49	3.88646e-45	RHTO_02335	estExt_Genemark1.C_6_t20059_mRNA	mRNA_27.5	UTP21			WD repeat protein, U3 small nucleolar RNA-associated protein 21
